# Supplementary material for: Impact of Early Feeding: Metagenomics Analysis of the Infant Gut Microbiome
Source: Front Cell Infect Microbiol. 2022 Mar 4;12:816601. doi: 10.3389/fcimb.2022.816601 (PMC8931315; doi:10.3389/fcimb.2022.816601)
Supplement: Supplementary file 4 [file Table_1.xlsx]

## Sheet: Supplemental Table 1
Supplemental Table 1. Library Read Depths for All Samples
Library	Raw Reads	Trimmed Reads	Decontaminated Reads
COBRE.1.10A	11742602	11324884	11290112
COBRE.1.10B	11330029	10918907	10831240
COBRE.1.11A	10353900	10020778	9738630
COBRE.1.11B	8189081	7923038	7772172
COBRE.1.12A	9112773	8708649	8583859
COBRE.1.12B	8167892	7747041	7650697
COBRE.1.13A	13837154	12771869	674865
COBRE.1.13B	9303715	8968963	8892476
COBRE.1.14A	9009572	8597512	7500546
COBRE.1.14B	16144937	15192272	12144403
COBRE.1.15A	10154422	9853739	9831243
COBRE.1.15B	8232525	8001808	7990870
COBRE.1.1A	12430791	11636392	5145326
COBRE.1.1B	10243626	9458289	1637625
COBRE.1.2A	6898249	6592622	6587415
COBRE.1.2B	10264577	9875700	9644896
COBRE.1.3A	9800499	9447855	8528235
COBRE.1.3B	10649198	10185109	8300417
COBRE.1.4A	9675892	9234613	8944814
COBRE.1.4B	11374264	10926813	10644385
COBRE.1.5A	12692187	11826722	2925363
COBRE.1.5B	9354282	8633885	902472
COBRE.1.7A	10154436	9721947	9636069
COBRE.1.7B	8632032	8299458	8191172
COBRE.1.8A	9985751	9673519	9409108
COBRE.1.8B	7922365	7687846	7392702
COBRE.1.9A	9560812	9189697	9152128
COBRE.1.9B	10297576	9957948	9873971
COBRE.2.1A	12487523	11821745	10345530
COBRE.2.1B	14793325	14210685	13264607
COBRE.2.2A	9136946	8790307	8788974
COBRE.2.2B	8050977	7680455	7677559
COBRE.2.3A	13007909	12652791	12650594
COBRE.2.3B	12643101	12268071	12265407
COBRE.2.4A	10270691	9938593	9933320
COBRE.2.4B	11157390	10703548	10697987
COBRE.2.5A	9396626	9034611	9028170
COBRE.2.5B	10113072	9719676	9703525
SHORE.B.SUBJECT12A	12657133	12351034	12339489
SHORE.B.SUBJECT12B	12936604	12630335	12622859
SHORE.B.SUBJECT13A	11975209	11679060	11664826
SHORE.B.SUBJECT13B	13066054	12768140	12758644
SHORE.B.SUBJECT14A	15053426	14745011	14735656
SHORE.B.SUBJECT14B	13822355	13532828	13522162
SHORE.B.SUBJECT15A	11789722	11501043	11437884
SHORE.B.SUBJECT15B	12979568	12665711	12625070
SHORE.B.SUBJECT17A	11380343	11114475	11025780
SHORE.B.SUBJECT17B	14655796	14279589	13098786
SHORE.B.SUBJECT18A	13705186	13331276	12821732
SHORE.B.SUBJECT18B	11990896	11666233	11341767
SHORE.B.SUBJECT1A	13365572	13018552	12998305
SHORE.B.SUBJECT1B	12781762	12467526	12456879
SHORE.B.SUBJECT5A	13281471	12983934	12963442
SHORE.B.SUBJECT5B	12645142	12369779	12359937
SHORE.B.SUBJECT7A	11398789	10973328	8896565
SHORE.B.SUBJECT7B	11720701	11366003	10614338
SHORE.B.SUBJECT9A	11204847	10914410	10628552
SHORE.B.SUBJECT9B	11478766	11148240	10496969
SHORE.F.SUBJECT10A	11788309	11538713	11530186
SHORE.F.SUBJECT10B	11473609	11230372	11218398
SHORE.F.SUBJECT16A	12824459	12502271	12492961
SHORE.F.SUBJECT16B	12829805	12523603	12518252
SHORE.F.SUBJECT2A	12127916	11740300	11723313
SHORE.F.SUBJECT2B	11651159	11300971	11289642
SHORE.F.SUBJECT3A	11060062	10807117	10797833
SHORE.F.SUBJECT3B	16470871	16051157	16026213
SHORE.F.SUBJECT4A	10931262	10650957	10639707
SHORE.F.SUBJECT4B	11852743	11541081	11520917
