# Supplementary material for: Impact of Early Feeding: Metagenomics Analysis of the Infant Gut Microbiome
Source: Front Cell Infect Microbiol. 2022 Mar 4;12:816601. doi: 10.3389/fcimb.2022.816601 (PMC8931315; doi:10.3389/fcimb.2022.816601)
Supplement: Supplementary file 5 [file Table_2.xlsx]

## Sheet: Supplemental Table 2
Supplemental Table 2. NGS Counts for Samples Undergoing qPCR
Gene ID #	C_B_10A	C_B_10B	C_B_11A	C_B_11B	C_B_12A	C_B_12B	C_B_13A	C_B_13B	C_B_14A	C_B_14B	C_B_15A	C_B_15B	C_B_1A	C_B_1B	C_B_2A	C_B_2B	C_B_3A	C_B_3B	C_B_4A	C_B_4B	C_B_5A	C_B_5B	C_B_7A	C_B_7B	C_B_8A	C_B_8B	C_B_9A	C_B_9B	S_B_12A	S_B_12B	S_B_13A	S_B_13B	S_B_14A	S_B_14B	S_B_15A	S_B_15B	S_B_17A	S_B_17B	S_B_18A	S_B_18B	S_B_1A	S_B_1B	S_B_5A	S_B_5B	S_B_7A	S_B_7B	S_B_9A	S_B_9B	C_F_1A
326538	0	0	5189.09	2945.85	0	1	12	1867.82	0	0	7739.46	5776.75	0	0	0	0	9254.82	7414.13	6301.16	4786.88	0	0	530	528	0	0	2745.86	3110	392.05	526.46	2728.08	3142.93	7842.92	7618.34	5072.44	5492.05	2	0	2122.65	1805.18	344.83	207.53	5461.05	7752.8	1	0	0	0	0
156409	0	0	1354	1156	0	0	4	509	0	0	127	104	0	0	0	0	0	0	0	0	0	0	220	213	0	0	121	116	8.3	6.06	218	218	851	862	192	157	592	724	0	0	0	0	2216	2020	0	0	0	0	0
309214	30	52	0	0	1116	1060	0	0	27	35	0	0	0	0	0	0	0	0	0	0	0	0	0	0	0	0	0	0	1	0	0	0	1	3	0	0	40	48	2	3	0	0	371	317	0	0	48	51	0
316412	327	248	0	0	49	45	0	0	0	0	0	0	0	0	12	13	0	0	0	0	4	11	4	15	11	6	11	6	0	0	1	1	0	0	0	0	42	85	1	1	4	8	5	14	9	10	31	16	0
288014	152	146	0	0	0	0	0	0	0	0	12	6	9	4	0	0	0	0	0	1	0	0	299	221	36	58	0	0	44	60	47.1	44.1	94.85	84	255	238	19	50	0	0	237	404	229	288	0	0	812	797.99	0
266471	0	0	0	0	0	0	0	0	0	0	0	0	0	0	0	0	0	0	230	269	0	0	0	0	0	0	0	0	0	0	0	0	0	0	0	0	0	0	0	0	0	0	0	0	0	0	84	112	0
234035	0	0	0	0	0	0	0	0	0	0	97.02	79	0	0	0	0	0	0	166	215	0	0	45.53	70.47	0	0	13.61	13.2	83.58	114	300.32	294	119.8	115.95	630.72	628.66	0	0	73.64	69.53	169.99	180	33	35	1	0	0	0	0
114703	22	19	0	0	0	0	0	0	0	0	0	0	0	0	0	0	2	5	7	17	0	0	0	0	0	0	0	3	73	44	0	0	2	1	0	0	0	0	0	0	1	1	1	0	0	5	0	0	0
145511	0	0	0	0	0	0	0	0	0	0	0	0	0	0	0	0	0	0	549	721	0	0	0	0	0	0	0	0	0	0	0	0	0	0	0	0	0	0	0	0	0	0	0	0	0	0	171	199	0
178095	0	0	42479	27682	2	2	160	14448	2	8	57752.2	46476.6	0	0	0	0	74350	60774	50496	41341	0	1	5058	4697	0	1	21497	29012	1738	2278	7075.71	7744.49	41464.2	41942.3	15523	17991.8	0	1	3852.99	3478.99	1794	1173	30423	46141	0	0	0	0	0
345373	209	160	309	220	0	0	5	373	0	0	258	199	328	110	0	0	64	41	128	170	54	36	102	126	211	152	5	7	260	234	0	0	67	34	0	0	0	0	0	0	67	169	0	0	3	14	0	0	0
[truncated: 19 more columns]
