# Supplementary material for: Impact of Early Feeding: Metagenomics Analysis of the Infant Gut Microbiome
Source: Front Cell Infect Microbiol. 2022 Mar 4;12:816601. doi: 10.3389/fcimb.2022.816601 (PMC8931315; doi:10.3389/fcimb.2022.816601)
Supplement: Supplementary file 6 [file Table_3.xlsx]

## Sheet: Supplemental Table 3
Supplemental Table 3. PCR Primer Sequences
GENE ID	COG ID	SEQUENCE
326538	COG4115F	TTGTTAGAGCACCCTAAGACTGG
	COG4115R	TATCGTTGTAATGCCCCTCTACC
156409	COG3634F	TTGGTGGACAAGTCAATGAAACG
	COG3634R	TGCCACTTCCACTTTCTCTATCC
309214	COG0297F	GACTCGCAGTTAATGTCATCAGC
	COG0297R	TGGAATTCCACCAACGTTTGAAG
267150	COG3549F	TAAGAAGCATCGTTTCCAACCTC
	COG3549R	CAATCTGTATTGGTCATTGATGCG
288014	COG0627F	AGATGGTCCAAGAGTATTTCGCC
	COG0627R	GTTGCTAATCGATTCCTTGTCCC
316412	COG3887F	TGGGTAGATGCTAATACGCTCAC
	COG3887R	GCAATGGGTTTTCTACGAAGTCC
345373	COG3290F	TTGTCGTGCTGTTAGGGATTTTG
	COG3290R	ACCGCAATCAACCCTTCATAAAC
145511	COG2114F	GAAAATGCTGGTTCCTATCCGTG
	COG2114R	ACTGATATCCTGAATGATCGCCC
266471	COG1776F	TCAATATCATGTCCGTGGAGCTG
	COG1776R	CCATCAGACGCTCAATTTCTTCC
178095	COG5527F	TGGTCAAAACAGCAAGACATGTC
	COG5527R	TTGTGCATCAACATCCCAAAGTC
234035	COG5314F	GAACATGGTGAGCAACTTTCAGG
	COG5314R	CACATAGATGTCTGTGATGTCGC
325634	COG2452F	AAATACGAGACCATGCCGCAATC
	COG2452R	GACGATTTCCGGCTTCTCTACTC
114703	COG4220F	TATCCGTACCATTCAGAACTGGC
	COG4220R	CGCAGCTTTTCGTTCTCAATTTC
20140	COG4870F	GCTAAAGGAAAGAGTGATGGTGC
	COG4870R	ACCATCATTAGACTGGCTTACCC
