# Supplementary material for: Impact of Early Feeding: Metagenomics Analysis of the Infant Gut Microbiome
Source: Front Cell Infect Microbiol. 2022 Mar 4;12:816601. doi: 10.3389/fcimb.2022.816601 (PMC8931315; doi:10.3389/fcimb.2022.816601)
Supplement: Supplementary file 7 [file Table_4.xlsx]

## Sheet: Supplemental Table 4
Supplemental Table 4. Thirty-nine Differentially Represented Genera Between Breast-fed and Formula-fed Infants
	edgeR				DESeq2
Genera	logFC	logCPM	PValue	FDR	baseMean	log2FoldChange	lfcSE	stat	pvalue	padj
Lachnoclostridium	6.27984	13.3858	3.2e-21	2.06e-18	40100.3	5.51045	0.607302	9.07365	1.15094e-19	5.29432e-17
Enterococcus	5.23668	12.9807	1.11e-18	3.58e-16	9441.31	3.27171	0.467061	7.00488	2.47194e-12	5.68547e-10
Paeniclostridium	4.31565	7.00684	3.31e-10	3.4e-08	775.891	4.03794	0.731136	5.52283	3.33584e-08	2.55748e-06
Symbiobacterium	3.71063	-0.109789	3.83e-13	4.94e-11	4.13173	3.19799	0.673999	4.7448	2.08715e-06	8.7281e-05
Thermoclostridium	3.48046	-0.0330803	3.69e-10	3.4e-08	4.71881	3.09062	0.667924	4.62721	3.70626e-06	0.000138205
Oceanimonas	3.30223	0.282813	1.57e-09	1.26e-07	4.76059	2.89745	0.626547	4.62447	3.75556e-06	0.000138205
Christensenella	3.12255	9.32483	8.99e-07	2.52e-05	3697.27	3.31251	0.644137	5.14255	2.71037e-07	1.7811e-05
Jeotgalibaca	2.98803	2.57295	4.44e-09	2.2e-07	28.7383	2.47592	0.516027	4.79805	1.60216e-06	7.75784e-05
Stenotrophomonas	2.97543	6.43243	1.5e-05	0.00029359	249.194	3.463	0.615398	5.62726	1.83097e-08	1.53135e-06
Azospirillum	2.75827	1.43653	1.76e-08	7.58e-07	15.3812	2.42055	0.553549	4.37277	1.22677e-05	0.000364074
Opitutus	2.74892	-0.828281	6.53e-08	2.34e-06	1.85618	2.22856	0.641655	3.47315	0.000514387	0.00657273
Borrelia	2.7085	0.363523	1.59e-05	0.0003025	11.9832	3.92973	0.783952	5.01271	5.3669e-07	3.08597e-05
Marinilactibacillus	2.62521	1.61524	2.72e-07	8.61e-06	27.4304	3.13128	0.601393	5.20672	1.92204e-07	1.36022e-05
Hafnia	2.61084	3.84966	3.71e-05	0.0006132	69.8254	2.37652	0.654431	3.63142	0.000281864	0.00430656
Clostridioides	2.58956	10.5342	9.74e-08	3.31e-06	9250.14	2.32272	0.496826	4.67512	2.93789e-06	0.000117516
Roseburia	2.52625	8.06824	3.7e-05	0.0006132	1511.18	2.2771	0.63734	3.57282	0.000353159	0.00515725
Intestinimonas	2.46277	6.10784	0.00078782	0.00696089	393.163	2.96316	0.771254	3.842	0.000122036	0.00224546
Blautia	2.22562	9.72605	0.00024384	0.00266576	5028.63	2.38952	0.621229	3.84645	0.000119844	0.00224546
Cyanobacterium	2.16909	-0.787248	3.06e-06	7.06e-05	2.73819	2.57385	0.62413	4.12389	3.72521e-05	0.000926269
Anaeromyxobacter	1.72908	-0.349529	0.00063215	0.0058248	5.31449	2.54893	0.702558	3.62807	0.000285544	0.00430656
Pasteurella	-1.81758	4.46279	0.00030088	0.00313011	181.027	-2.05319	0.46771	-4.38989	1.13407e-05	0.000359775
Acidovorax	-1.85528	3.52532	0.00118037	0.00972289	104.417	-1.88683	0.557442	-3.38479	0.000712315	0.00840167
Actinobacillus	-2.61794	4.04136	3.53e-05	0.0006132	90.6818	-2.4908	0.505385	-4.92853	8.28512e-07	4.48371e-05
Bifidobacterium	-2.69671	17.8331	0.0006712	0.00609753	2.15894e+06	-3.24397	0.681404	-4.76072	1.92908e-06	8.53581e-05
Glaesserella	-2.94003	4.1065	6.72e-05	0.00096289	89.6418	-2.37568	0.594747	-3.99443	6.48494e-05	0.00149154
Pseudarcicella	-2.96289	-0.135109	0.00011864	0.0014716	3.95301	-2.8815	0.728354	-3.95618	7.61582e-05	0.00155701
Echinicola	-3.45813	1.78675	0.00069027	0.00618369	28.9683	-3.71373	0.955178	-3.888	0.000101072	0.00193721
Entomoplasma	-3.4955	0.447473	0.00021411	0.00242278	7.75018	-3.28457	0.889952	-3.69072	0.000223618	0.00367086
Barnesiella	-3.70954	7.60566	0.00110237	0.0093556	1129.33	-3.61565	0.912763	-3.96121	7.45696e-05	0.00155701
Bibersteinia	-3.87286	1.7458	2.71e-06	6.47e-05	22.5168	-4.3001	0.677571	-6.34634	2.20491e-10	2.89788e-08
Parascardovia	-4.7414	3.90505	0.00020396	0.00234922	61.2731	-4.21732	0.982774	-4.29124	1.77678e-05	0.00049247
Negativicoccus	-5.17191	6.91475	7.97e-05	0.00111337	217.84	-5.68063	0.876293	-6.48257	9.01753e-11	1.38269e-08
Staphylococcus	-5.41764	12.3204	2.73e-09	1.47e-07	23052.8	-3.63827	0.644752	-5.64289	1.67216e-08	1.53135e-06
Aggregatibacter	-5.48226	7.04202	2.39e-08	9.52e-07	647.624	-4.09996	0.700645	-5.85169	4.86589e-09	4.97403e-07
Sfi21dt1virus	-6.15959	6.67704	9.65e-06	0.00020742	132.299	-4.26006	0.849089	-5.01721	5.24278e-07	3.08597e-05
Haemophilus	-6.20865	13.0346	2.33e-09	1.47e-07	63201.1	-5.25459	0.741229	-7.08902	1.35065e-12	4.142e-10
Phietavirus	-6.60331	4.87889	2.73e-09	1.47e-07	97.8568	-4.91104	0.722849	-6.79401	1.09059e-11	2.00669e-09
Parabacteroides	-8.01921	15.2256	1.24e-08	5.7e-07	246382	-8.2156	0.876292	-9.37541	6.89083e-21	6.33956e-18
Gardnerella	-9.37333	10.4882	2.81e-07	8.61e-06	173.052	-3.8228	0.830344	-4.60387	4.14706e-06	0.000146742
