# Supplementary material for: Impact of Early Feeding: Metagenomics Analysis of the Infant Gut Microbiome
Source: Front Cell Infect Microbiol. 2022 Mar 4;12:816601. doi: 10.3389/fcimb.2022.816601 (PMC8931315; doi:10.3389/fcimb.2022.816601)
Supplement: Supplementary file 8 [file Table_5.xlsx]

## Sheet: Supplemental Table 5
Supplemental Table 5. Complete List of 1,734 Statistically Significant Gene Abundance Differences Between Formula-fed and Breast-fed infants
	edgeR				DESeq2
Gene ID	logFC	logCPM	PValue	FDR	baseMean	log2FoldChange	lfcSE	stat	pvalue	padj	Accession	Category	Function
305505	-14.2149	5.64825	1.74716e-07	0.000167204	99.2839	-27.0066	1.58757	-17.0113	6.77614e-65	5.09803e-60	COG3344	X	Retron-type reverse transcriptase
282951	-12.8619	4.29676	5.75579e-07	0.000350528	39.9919	-25.7465	1.61063	-15.9853	1.61795e-57	4.05754e-53	Unknown	Unknown
312915	-11.1208	8.68923	2.74687e-05	0.00261463	1589.36	-11.3051	1.84591	-6.1244	9.10253e-10	1.89598e-08	Unknown	Unknown
312916	-9.90123	10.0316	7.93862e-05	0.00393772	3606.93	-9.80966	1.6558	-5.92444	3.1337e-09	6.50384e-08	COG3843	U	Type IV secretory pathway, VirD2 components (relaxase)
278077	-9.89746	7.69648	7.33565e-05	0.00390012	329.786	-8.82267	1.67137	-5.2787	1.30106e-07	2.64913e-06	COG1629; COG4771	P	Outer membrane receptor proteins, mostly Fe transport; Outer membrane receptor for ferrienterochelin and colicins
122608	-9.80081	6.92694	6.82214e-05	0.00387523	199.861	-8.76427	1.68593	-5.19847	2.00935e-07	4.07036e-06	COG3250	G	Beta-galactosidase/beta-glucuronidase
299089	-9.60477	6.91613	0.000114606	0.00407636	200.213	-8.54709	1.73263	-4.93303	8.09643e-07	1.60088e-05	Unknown	Unknown
122610	-9.54604	7.9748	0.000181491	0.00441027	405.126	-8.41856	1.7447	-4.82521	1.39854e-06	2.70765e-05	COG0745; COG2205; COG2207; COG3292; COG3292	T; K	DNA-binding response regulator, OmpR family, contains REC and winged-helix (wHTH) domain; K+-sensing histidine kinase KdpD; AraC-type DNA-binding domain and AraC-containing proteins; Periplasmic ligand-binding sensor domain; Periplasmic ligand-binding sensor domain
277477	-9.50875	6.1308	8.62069e-05	0.00393772	131.891	-8.62987	1.76783	-4.88161	1.05221e-06	2.05778e-05	COG4299	R	Predicted acyltransferase
278078	-9.47698	6.39477	8.4726e-05	0.00393772	131.362	-8.27145	1.69108	-4.89123	1.00209e-06	1.96131e-05	Unknown	Unknown
267233	-9.46575	6.51782	0.000167108	0.00435098	145.182	-8.32106	1.82259	-4.5655	4.98303e-06	8.90919e-05	Unknown	Unknown
181043	-9.46069	7.67383	0.00036853	0.00450977	390.292	-8.56313	1.91972	-4.46061	8.17258e-06	0.000139678	COG1629; COG4771	P	Outer membrane receptor proteins, mostly Fe transport; Outer membrane receptor for ferrienterochelin and colicins
333724	-9.4233	4.90358	1.224e-05	0.00191152	47.9461	-8.4902	1.55845	-5.44786	5.09805e-08	1.04824e-06	COG4206	H	Outer membrane cobalamin receptor protein
277478	-9.3622	7.52418	0.000229171	0.0044474	352.697	-8.53181	1.80447	-4.72816	2.2656e-06	4.28272e-05	COG4206	H	Outer membrane cobalamin receptor protein
122611	-9.33772	7.61933	0.000258435	0.00450137	318.32	-8.20064	1.78093	-4.6047	4.13056e-06	7.51178e-05	COG1629	P	Outer membrane receptor proteins, mostly Fe transport
267234	-9.33758	7.25559	0.000209315	0.00441387	236.62	-8.19877	1.76916	-4.63428	3.58174e-06	6.58053e-05	COG4206	H	Outer membrane cobalamin receptor protein
129518	-9.33108	7.19967	0.00030802	0.00450977	317.583	-8.59471	1.84457	-4.65947	3.17022e-06	5.86312e-05	COG4771	P	Outer membrane receptor for ferrienterochelin and colicins
267555	-9.2347	7.27987	0.000333843	0.00450977	310.954	-8.41907	1.89107	-4.45203	8.50633e-06	0.00014479	COG3537	G	Putative alpha-1,2-mannosidase
332191	-9.22019	7.51201	4.68925e-05	0.00330666	307.692	-8.14482	1.53741	-5.29774	1.17246e-07	2.39116e-06	COG4206	H	Outer membrane cobalamin receptor protein
122613	-9.21758	7.48574	0.000159045	0.00421439	286.519	-8.10592	1.6813	-4.82122	1.42685e-06	2.7575e-05	COG3507	G	Beta-xylosidase
122612	-9.12432	6.4593	0.000156197	0.00421439	141.078	-8.0586	1.71321	-4.70379	2.55374e-06	4.77936e-05	COG0702	R	Uncharacterized conserved protein YbjT, contains NAD(P)-binding and DUF2867 domains
122609	-9.05701	6.17962	0.000140856	0.0041694	115.195	-7.96471	1.69505	-4.69882	2.61675e-06	4.88999e-05	COG2017	G	Galactose mutarotase or related enzyme
300426	-9.04931	6.27118	0.000240603	0.00445249	167.956	-8.40722	1.84504	-4.55666	5.19744e-06	9.23765e-05	COG1629	P	Outer membrane receptor proteins, mostly Fe transport
265570	-9.03481	6.90257	8.57438e-05	0.00393772	254.633	-8.29866	1.63067	-5.08912	3.59736e-07	7.22691e-06	COG1629	P	Outer membrane receptor proteins, mostly Fe transport
129525	-8.98872	6.48494	0.000286725	0.00450977	189.356	-8.24508	1.85418	-4.44675	8.71803e-06	0.000147925	COG1404	O	Serine protease, subtilisin family
333725	-8.90501	6.79728	6.26889e-05	0.0038183	181.027	-8.06191	1.50169	-5.36856	7.93684e-08	1.62883e-06	COG0457; COG2207	K; R	Tetratricopeptide (TPR) repeat; AraC-type DNA-binding domain and AraC-containing proteins
299090	-8.80218	5.88758	0.000107044	0.00407636	93.0759	-7.72843	1.6348	-4.72743	2.27376e-06	4.29599e-05	COG3507	G	Beta-xylosidase
249719	-8.7917	7.03692	0.000268097	0.00450137	273.506	-7.91831	1.70006	-4.65765	3.19836e-06	5.9137e-05	COG4206	H	Outer membrane cobalamin receptor protein
156410	-8.74306	6.27458	0.000183148	0.00441027	131.061	-7.68109	1.69981	-4.5188	6.21919e-06	0.00010917	COG1609	K	DNA-binding transcriptional regulator, LacI/PurR family
156409	-8.68648	6.85031	0.000124281	0.00407636	196.105	-7.66013	1.59486	-4.803	1.56308e-06	3.00916e-05	COG3634	V	Alkyl hydroperoxide reductase subunit AhpF
249720	-8.63732	6.12753	0.000186202	0.00441027	153.957	-7.98161	1.73889	-4.59006	4.43113e-06	8.01e-05	Unknown	Unknown
279454	-8.62285	7.87126	0.000307895	0.00450977	236.148	-7.83761	1.64816	-4.75539	1.98068e-06	3.76305e-05	Unknown	Unknown
347907	-8.60192	5.13184	2.98512e-05	0.00261463	65.9371	-7.81169	1.51134	-5.16872	2.35702e-07	4.76439e-06	Unknown	Unknown
318568	-8.55647	5.62372	0.000104366	0.00407636	30.4444	-5.98437	1.51042	-3.96206	7.43073e-05	0.000907602	COG5434	G	Polygalacturonase
314193	-8.47203	7.06723	0.000116268	0.00407636	452.293	-8.37102	1.67153	-5.00801	5.49966e-07	1.09723e-05	COG1403; COG3344	X; V	5-methylcytosine-specific restriction endonuclease McrA; Retron-type reverse transcriptase
129522	-8.43534	6.57552	0.000470961	0.00453775	202.523	-7.73831	1.81804	-4.2564	2.07742e-05	0.000314413	COG0366; COG0366	G	Glycosidase; Glycosidase
347877	-8.34871	5.91163	0.000444249	0.00453002	78.053	-6.91511	1.79801	-3.84598	0.00012007	0.00135063	COG3669	G	Alpha-L-fucosidase
188855	-8.32192	6.86483	0.000233415	0.0044474	245.586	-7.57779	1.63481	-4.63528	3.56449e-06	6.5548e-05	COG0745; COG2207; COG3292; COG3292; COG5002	T; K	DNA-binding response regulator, OmpR family, contains REC and winged-helix (wHTH) domain; AraC-type DNA-binding domain and AraC-containing proteins; Periplasmic ligand-binding sensor domain; Periplasmic ligand-binding sensor domain; Signal transduction histidine kinase
347272	-8.29423	5.25871	3.86544e-08	6.47364e-05	229.789	-9.08461	1.23546	-7.3532	1.93514e-13	4.53694e-12	COG3550	T	Serine/threonine protein kinase HipA, toxin component of the HipAB toxin-antitoxin module
145353	-8.16884	7.37847	0.000412934	0.00450977	311.703	-7.29103	1.65711	-4.39984	1.08333e-05	0.000179327	COG3316	X	Transposase (or an inactivated derivative)
305923	-7.98686	5.10457	0.000202244	0.00441027	47.0933	-6.65519	1.63819	-4.06252	4.85459e-05	0.000637297	COG2885	M	Outer membrane protein OmpA and related peptidoglycan-associated (lipo)proteins
333980	-7.97925	4.94185	0.000115709	0.00407636	36.0303	-6.3421	1.54998	-4.09174	4.28153e-05	0.000572456	COG3746	P	Phosphate-selective porin
197551	-7.86755	5.44173	0.00065545	0.0046761	35.4538	-7.084	1.71122	-4.13973	3.47709e-05	0.000482654	COG3464	X	Transposase
341573	-7.84728	6.02034	0.000357946	0.00450977	31.8524	-5.72169	1.4848	-3.8535	0.000116439	0.00131793	COG4206	H	Outer membrane cobalamin receptor protein
81726	-7.7971	6.11589	0.000371518	0.00450977	37.3684	-5.93049	1.48732	-3.98737	6.68098e-05	0.000829856	COG4206	H	Outer membrane cobalamin receptor protein
254000	-7.77376	6.2712	0.000579821	0.00461508	36.3651	-6.55667	1.52991	-4.28567	1.8219e-05	0.000280902	COG1629	P	Outer membrane receptor proteins, mostly Fe transport
235336	-7.74496	5.89194	0.000324734	0.00450977	104.242	-6.77027	1.6311	-4.15074	3.31403e-05	0.000464045	COG1501	G	Alpha-glucosidase, glycosyl hydrolase family GH31
343672	-7.72453	5.06188	0.00015746	0.00421439	43.6171	-6.28036	1.5308	-4.10268	4.084e-05	0.000550152	COG0161; COG0502	H	Adenosylmethionine-8-amino-7-oxononanoate aminotransferase; Biotin synthase or related enzyme
244741	-7.69565	5.88415	0.000311322	0.00450977	90.2667	-6.46626	1.58646	-4.07591	4.58351e-05	0.00060658	COG0451	M	Nucleoside-diphosphate-sugar epimerase
206129	-7.69211	4.42164	0.000160422	0.00421439	28.3313	-6.23917	1.63857	-3.80768	0.000140274	0.00153998	Unknown	Unknown
185348	-7.66691	5.27675	0.000215918	0.00441387	23.5625	-5.7329	1.45875	-3.93002	8.49401e-05	0.00101011	COG3104	E	Dipeptide/tripeptide permease
332444	-7.65225	5.32554	0.00014123	0.0041694	25.0127	-5.10491	1.39932	-3.64813	0.000264151	0.00256597	COG0443	O	Molecular chaperone DnaK (HSP70)
206682	-7.6338	6.35708	0.000599225	0.0046315	47.9392	-5.91235	1.5336	-3.85522	0.000115625	0.0013103	COG0507; COG1112; COG1502	I; L	ATP-dependent exoDNAse (exonuclease V), alpha subunit, helicase superfamily I; Superfamily I DNA and/or RNA helicase; Phosphatidylserine/phosphatidylglycerophosphate/cardiolipin synthase or related enzyme
129526	-7.62621	5.06976	0.0002717	0.00450137	81.128	-7.11201	1.68111	-4.23055	2.33117e-05	0.000346133	COG3637	M	Opacity protein and related surface antigens
230170	-7.58871	5.89898	0.000599691	0.0046315	115.508	-7.04321	1.70182	-4.13863	3.49392e-05	0.000484454	COG2071; COG2355	E	Gamma-glutamyl-gamma-aminobutyrate hydrolase PuuD (putrescine degradation), contains GATase1-like domain; Zn-dependent dipeptidase, microsomal dipeptidase homolog
240096	-7.56917	4.38361	0.000120785	0.00407636	49.2622	-7.06377	1.64824	-4.28565	1.82202e-05	0.000280902	COG3772	M	Phage-related lysozyme (muramidase), GH24 family
227833	-7.56476	5.43897	0.000238781	0.00445102	28.5923	-5.59542	1.44413	-3.8746	0.000106798	0.00122447	COG2730	G	Aryl-phospho-beta-D-glucosidase BglC, GH1 family
158772	-7.54176	4.29272	8.91834e-05	0.00393914	42.7509	-6.97519	1.55835	-4.47602	7.6047e-06	0.000131104	COG0157	H	Nicotinate-nucleotide pyrophosphorylase
210606	-7.53782	5.91883	0.000398677	0.00450977	35.5515	-5.41339	1.47402	-3.67254	0.000240151	0.0023789	COG0745; COG2205; COG2207; COG3292; COG3292	T; K	DNA-binding response regulator, OmpR family, contains REC and winged-helix (wHTH) domain; K+-sensing histidine kinase KdpD; AraC-type DNA-binding domain and AraC-containing proteins; Periplasmic ligand-binding sensor domain; Periplasmic ligand-binding sensor domain
290681	-7.50413	5.50889	0.000295382	0.00450977	67.7547	-6.26346	1.5653	-4.00144	6.2957e-05	0.000791055	COG4409	G; M	Neuraminidase (sialidase)
338247	-7.49684	6.16079	0.000479776	0.00457186	125.814	-6.49465	1.60658	-4.04253	5.28786e-05	0.000683912	COG3193	S	Uncharacterized conserved protein GlcG, DUF336 family
229883	-7.47717	5.62424	0.000390159	0.00450977	22.2763	-5.10536	1.43794	-3.55047	0.00038454	0.00344538	COG3808	C	Na+ or H+-translocating membrane pyrophosphatase
201245	-7.47466	6.99074	0.000643099	0.00466561	224.101	-6.47122	1.69165	-3.82539	0.000130567	0.00145121	COG1373	R	Predicted ATPase, AAA+ superfamily
219198	-7.4632	4.21884	0.000100958	0.00407636	23.1725	-5.8817	1.47904	-3.97669	6.98807e-05	0.000863721	Unknown	Unknown
290682	-7.43884	5.77904	0.000371868	0.00450977	73.5082	-6.02816	1.54544	-3.90061	9.59502e-05	0.00111954	COG3525	G	N-acetyl-beta-hexosaminidase
347271	-7.42406	2.33704	1.02258e-07	0.000137006	32.4843	-7.74171	1.28342	-6.03207	1.61871e-09	3.3642e-08	Unknown	Unknown
231493	-7.42122	5.3721	0.000350212	0.00450977	71.7234	-6.41318	1.60559	-3.99428	6.4892e-05	0.000810181	COG0673	R	Predicted dehydrogenase
330820	-7.41021	4.37285	0.000126382	0.00407636	37.5993	-6.45888	1.51339	-4.26781	1.97401e-05	0.000300898	COG1176	E	ABC-type spermidine/putrescine transport system, permease component I
254625	-7.40782	4.84353	0.000214263	0.00441387	47.512	-6.37228	1.53775	-4.14391	3.41429e-05	0.000475429	Unknown	Unknown
87352	-7.40192	6.28472	0.000512192	0.00457765	142.739	-6.45939	1.58987	-4.06285	4.84772e-05	0.00063684	Unknown	Unknown
219165	-7.39551	7.24976	0.00107458	0.00510449	291.459	-6.47856	1.68938	-3.83486	0.000125634	0.00140463	COG3250	G	Beta-galactosidase/beta-glucuronidase
339484	-7.39394	6.20955	0.000726114	0.00469942	46.6421	-5.44393	1.53674	-3.54251	0.000396332	0.00353127	COG0841	V	Multidrug efflux pump subunit AcrB
179258	-7.39207	5.23335	0.000306312	0.00450977	44.5731	-6.32898	1.52603	-4.14735	3.36348e-05	0.000469832	COG0564	J	Pseudouridylate synthase, 23S rRNA- or tRNA-specific
87347	-7.38773	5.64934	0.000470726	0.00453775	29.6019	-5.42057	1.48663	-3.64621	0.000266139	0.00258194	COG0489; COG3206	D; M	Chromosome partitioning ATPase, Mrp family, contains Fe-S cluster; Uncharacterized protein involved in exopolysaccharide biosynthesis
121774	-7.37768	7.91738	0.00101369	0.0050578	867.321	-7.38564	1.7544	-4.20978	2.55625e-05	0.000372827	COG0745; COG2205; COG2207; COG3292; COG3292	T; K	DNA-binding response regulator, OmpR family, contains REC and winged-helix (wHTH) domain; K+-sensing histidine kinase KdpD; AraC-type DNA-binding domain and AraC-containing proteins; Periplasmic ligand-binding sensor domain; Periplasmic ligand-binding sensor domain
121776	-7.37493	7.57397	0.000697977	0.00469942	688.269	-7.32854	1.66019	-4.41427	1.01353e-05	0.000169413	COG1629	P	Outer membrane receptor proteins, mostly Fe transport
171855	-7.36861	5.61743	0.000453427	0.00453205	31.3574	-5.65825	1.48418	-3.81236	0.000137644	0.00151464	COG3525	G	N-acetyl-beta-hexosaminidase
337007	-7.36746	5.78066	0.00046274	0.00453775	106.253	-7.0856	1.59439	-4.44409	8.82634e-06	0.000149594	COG0034	F	Glutamine phosphoribosylpyrophosphate amidotransferase
206683	-7.34378	5.02897	0.000304905	0.00450977	60.429	-6.43561	1.59325	-4.03929	5.36123e-05	0.0006915	COG2311	S	Uncharacterized membrane protein YeiB
173891	-7.34036	5.40345	0.000437052	0.00450977	24.4218	-5.29295	1.47583	-3.58642	0.000335252	0.00310217	COG3250	G	Beta-galactosidase/beta-glucuronidase
234037	-7.32903	4.871	6.24771e-05	0.0038183	66.0264	-6.65957	1.43822	-4.63041	3.6494e-06	6.69665e-05	COG3701	U	Type IV secretory pathway, TrbF components
300839	-7.3286	6.49931	0.000694255	0.00469942	56.6241	-5.34938	1.4777	-3.62006	0.00029453	0.00279785	COG3250	G	Beta-galactosidase/beta-glucuronidase
217892	-7.32276	6.03019	0.000572881	0.00461265	113.456	-6.31307	1.60415	-3.93546	8.30369e-05	0.000991789	COG3842	E	ABC-type Fe3+/spermidine/putrescine transport systems, ATPase components
344562	-7.31797	5.95991	0.000521111	0.00457765	111.413	-6.32189	1.59894	-3.95381	7.69152e-05	0.000931989	COG0527	E	Aspartokinase
118058	-7.30099	7.45984	0.000390803	0.00450977	361.748	-6.49463	1.52379	-4.26217	2.02453e-05	0.000307521	COG0550	L	DNA topoisomerase IA
82570	-7.29448	5.87661	0.000356401	0.00450977	199.163	-7.22944	1.66729	-4.33604	1.45073e-05	0.000231879	COG2204	T	DNA-binding transcriptional response regulator, NtrC family, contains REC, AAA-type ATPase, and a Fis-type DNA-binding domains
296407	-7.28819	6.73009	0.00144844	0.00564792	52.5766	-6.10362	1.54092	-3.96103	7.46273e-05	0.000910276	COG1629; COG4771	P	Outer membrane receptor proteins, mostly Fe transport; Outer membrane receptor for ferrienterochelin and colicins
349837	-7.28734	6.17936	0.000645539	0.00466561	128.54	-6.29645	1.61312	-3.90326	9.4904e-05	0.00110923	COG0173	J	Aspartyl-tRNA synthetase
224674	-7.28226	4.06492	0.000122093	0.00407636	25.2148	-6.02238	1.51149	-3.98439	6.76527e-05	0.000839078	COG0094	J	Ribosomal protein L5
236689	-7.27144	5.81441	0.000411125	0.00450977	109.956	-6.41433	1.56337	-4.1029	4.08009e-05	0.000549724	COG5002	T	Signal transduction histidine kinase
181702	-7.26957	5.074	0.000755628	0.00469942	67.4389	-6.44623	1.72654	-3.73361	0.000188751	0.00196007	COG3958	G	Transketolase, C-terminal subunit
299732	-7.26797	7.89016	0.000227057	0.0044474	374.012	-6.0018	1.40176	-4.28162	1.85536e-05	0.000285398	Unknown	Unknown
115671	-7.26622	3.59992	0.000113774	0.00407636	8.84875	-4.84438	1.47707	-3.27973	0.00103907	0.00761862	Unknown	Unknown
337006	-7.26244	5.49595	0.000434278	0.00450977	78.0426	-6.28963	1.57358	-3.99703	6.41429e-05	0.000802826	COG0449	M	Glucosamine 6-phosphate synthetase, contains amidotransferase and phosphosugar isomerase domains
276105	-7.26048	6.14619	0.000356957	0.00450977	136.181	-6.43386	1.51941	-4.23444	2.29121e-05	0.000341412	COG5433	X	Predicted transposase YbfD/YdcC associated with H repeats
292189	-7.25801	4.15484	0.00010259	0.00407636	35.9942	-6.47677	1.50829	-4.29413	1.75381e-05	0.000272058	COG0826	O	Collagenase-like protease, PrtC family
273846	-7.25471	5.14542	0.000434008	0.00450977	20.2299	-5.09146	1.47124	-3.46065	0.00053887	0.00449666	COG2271	G	Sugar phosphate permease
349838	-7.25126	3.93619	0.000113724	0.00407636	26.5188	-6.17375	1.51492	-4.07529	4.59574e-05	0.00060777	COG0350	L	O6-methylguanine-DNA--protein-cysteine methyltransferase
220018	-7.2509	5.31434	0.000431797	0.00450977	26.7384	-5.53321	1.44086	-3.8402	0.000122934	0.00137818	COG3345	G	Alpha-galactosidase
318567	-7.24095	4.98244	0.0003392	0.00450977	18.7778	-5.30455	1.45001	-3.65829	0.000253902	0.0024876	COG1073	T	Fermentation-respiration switch protein FrsA, has esterase activity, DUF1100 family
121770	-7.24031	6.26799	0.000574546	0.00461497	272.591	-7.24056	1.70571	-4.24489	2.18703e-05	0.000328492	Unknown	Unknown
82569	-7.23974	7.01527	0.000547921	0.00457765	451.537	-7.18932	1.6598	-4.33142	1.48148e-05	0.000236092	COG0745; COG2205	T; K	DNA-binding response regulator, OmpR family, contains REC and winged-helix (wHTH) domain; K+-sensing histidine kinase KdpD
82575	-7.2373	6.40739	0.000469792	0.00453775	290.363	-7.18975	1.66083	-4.329	1.49785e-05	0.000238348	COG3505	U	Type IV secretory pathway, VirD4 component, TraG/TraD family ATPase
201243	-7.23536	7.87416	0.00103983	0.00507274	402.292	-6.19528	1.6641	-3.7229	0.000196945	0.00202946	COG3505	U	Type IV secretory pathway, VirD4 component, TraG/TraD family ATPase
82565	-7.22745	6.69091	0.000701741	0.00469942	369.531	-7.23427	1.72212	-4.20079	2.65989e-05	0.000385137	COG0475; COG0490; COG0569	P	Kef-type K+ transport system, membrane component KefB; K+/H+ antiporter YhaU, regulatory subunit KhtT; Trk K+ transport system, NAD-binding component
295505	-7.22267	4.92298	0.000357653	0.00450977	18.6991	-5.14744	1.4566	-3.53388	0.000409504	0.00362758	COG3250	G	Beta-galactosidase/beta-glucuronidase
348667	-7.22179	8.28095	0.00119511	0.00522246	578.125	-6.26504	1.67673	-3.73647	0.000186622	0.00194198	COG0553; COG0827; COG4646	K; L	Superfamily II DNA or RNA helicase, SNF2 family; Adenine-specific DNA methylase; Adenine-specific DNA methylase, N12 class
261163	-7.22004	6.11736	0.000829458	0.00474592	108.504	-6.05605	1.64475	-3.68205	0.000231364	0.00231011	COG0172	J	Seryl-tRNA synthetase
300526	-7.21487	7.24891	0.000149444	0.00421439	273.213	-6.21448	1.35363	-4.59099	4.41148e-06	7.98214e-05	COG0582	X; L	Integrase
302119	-7.21371	6.11419	0.000688236	0.00469942	102.206	-6.00307	1.59854	-3.75535	0.000173101	0.00182475	COG0845	M; V	Multidrug efflux pump subunit AcrA (membrane-fusion protein)
151320	-7.21261	4.23383	0.000183401	0.00441027	35.3297	-6.34758	1.54733	-4.10227	4.09109e-05	0.000550811	COG1259	R	Bifunctional DNase/RNase
257992	-7.21182	5.51314	0.000500667	0.00457765	89.287	-6.39132	1.62705	-3.92816	8.55968e-05	0.00101672	COG2502	E	Asparagine synthetase A
201037	-7.21035	4.04722	0.000127719	0.00407636	29.4558	-6.1454	1.49727	-4.1044	4.05361e-05	0.000546547	COG0605	P	Superoxide dismutase
241534	-7.20795	5.89168	0.000555206	0.00457765	114.287	-6.34733	1.60071	-3.96533	7.32947e-05	0.000898245	COG4771	P	Outer membrane receptor for ferrienterochelin and colicins
285764	-7.2027	5.28029	0.000383682	0.00450977	73.8215	-6.30697	1.57291	-4.00975	6.07831e-05	0.000768316	Unknown	Unknown
286239	-7.20144	6.19841	0.000849886	0.00475726	97.3911	-6.22491	1.56591	-3.97527	7.03002e-05	0.000868194	COG0204; COG2813; COG4258	J; I; R	1-acyl-sn-glycerol-3-phosphate acyltransferase; 16S rRNA G1207 methylase RsmC; Predicted exporter
225450	-7.20048	6.30872	0.000627909	0.00466	149.142	-6.29562	1.58988	-3.95981	7.50103e-05	0.000913172	COG1523	G	Pullulanase/glycogen debranching enzyme
319421	-7.1927	4.40191	0.00014112	0.0041694	34.2511	-6.12268	1.48022	-4.13634	3.52884e-05	0.000488396	COG3533	S	Uncharacterized conserved protein, DUF1680 family
161521	-7.1922	3.97369	9.46174e-05	0.00396151	25.1299	-6.01101	1.46709	-4.09722	4.18139e-05	0.000560861	Unknown	Unknown
222582	-7.19179	3.50304	5.88899e-05	0.00372173	19.3467	-6.0572	1.47927	-4.09472	4.2268e-05	0.000566044	COG1672	R	Predicted ATPase, archaeal AAA+ ATPase superfamily
299882	-7.18995	5.28102	0.000392208	0.00450977	64.2215	-6.11479	1.55192	-3.94016	8.14284e-05	0.000976141	COG2226	H	Ubiquinone/menaquinone biosynthesis C-methylase UbiE
210604	-7.18771	6.0469	0.000799605	0.00469942	42.1103	-5.14551	1.48166	-3.47281	0.000515049	0.0043383	COG3534	G	Alpha-L-arabinofuranosidase
293043	-7.1851	5.57731	0.000476659	0.00454863	86.6558	-6.22268	1.58156	-3.93453	8.33596e-05	0.000994854	COG0306; COG0306	P	Phosphate/sulfate permease; Phosphate/sulfate permease
229555	-7.1813	5.4616	0.000405322	0.00450977	75.039	-6.14768	1.56563	-3.92666	8.61351e-05	0.00102182	COG0552	U	Signal recognition particle GTPase
191978	-7.18081	6.93169	0.000946873	0.0049828	227.844	-6.25735	1.62628	-3.84765	0.000119258	0.00134337	COG4775	M	Outer membrane protein assembly factor BamA
308489	-7.1788	5.14177	0.000336198	0.00450977	61.9533	-6.2054	1.54931	-4.00527	6.19455e-05	0.000780243	COG0591	E	Na+/proline symporter
143811	-7.17758	5.67697	0.000750799	0.00469942	90.9366	-6.8003	1.6346	-4.16021	3.17949e-05	0.000447873	COG3345	G	Alpha-galactosidase
278428	-7.17636	6.41647	0.000734754	0.00469942	132.228	-5.9767	1.58117	-3.77993	0.000156874	0.00168654	COG0518; COG0519	F	GMP synthase - Glutamine amidotransferase domain; GMP synthase, PP-ATPase domain/subunit
299265	-7.16703	5.73607	0.00118114	0.005199	60.741	-6.20231	1.66393	-3.7275	0.000193388	0.00199829	COG0577; COG0577	V	ABC-type antimicrobial peptide transport system, permease component; ABC-type antimicrobial peptide transport system, permease component
326499	-7.16524	3.71345	7.49214e-05	0.00390749	24.3569	-6.18711	1.46954	-4.21024	2.55097e-05	0.000372231	Unknown	Unknown
185022	-7.16514	6.55016	0.000985733	0.00502544	159.712	-6.08637	1.63788	-3.716	0.000202405	0.00207295	COG0055	C	FoF1-type ATP synthase, beta subunit
308485	-7.1649	4.99045	0.000245648	0.00448391	50.7076	-6.00678	1.49103	-4.0286	5.61088e-05	0.000718306	COG1678	K	Putative transcriptional regulator, AlgH/UPF0301 family
299731	-7.16353	8.66321	0.000520137	0.00457765	547.917	-5.66177	1.46741	-3.85834	0.000114159	0.00129696	COG3843	U	Type IV secretory pathway, VirD2 components (relaxase)
305083	-7.15831	5.10782	0.000331614	0.00450977	56.6381	-6.06343	1.54217	-3.93174	8.4333e-05	0.0010047	COG1932	E; H	Phosphoserine aminotransferase
337490	-7.15674	5.42427	0.000432194	0.00450977	72.6214	-6.11979	1.56179	-3.91844	8.91247e-05	0.00105132	Unknown	Unknown
252905	-7.14908	4.52976	0.000233689	0.0044474	40.4866	-6.16169	1.5523	-3.96939	7.20578e-05	0.000885828	COG0340	H	Biotin-(acetyl-CoA carboxylase) ligase
205982	-7.14636	6.64002	0.00109948	0.00513579	152.319	-5.93648	1.6339	-3.63331	0.000279807	0.00268101	Unknown	Unknown
229547	-7.14368	5.00071	0.000306907	0.00450977	54.5969	-6.08714	1.5358	-3.96349	7.38619e-05	0.000903632	COG0110	R	Acetyltransferase (isoleucine patch superfamily)
302121	-7.1429	6.34033	0.000745424	0.00469942	128.431	-6.00067	1.57976	-3.79848	0.000145588	0.00158536	COG0006	E	Xaa-Pro aminopeptidase
171857	-7.13974	3.83251	0.000125539	0.00407636	25.6143	-6.128	1.5185	-4.03557	5.44689e-05	0.000700987	COG4739	S	Uncharacterized protein, contains ferredoxin domain
207648	-7.13522	6.16046	0.000625404	0.00466	124.183	-6.09703	1.57192	-3.8787	0.000105015	0.0012077	COG2759	F	Formyltetrahydrofolate synthetase
194066	-7.12785	4.79844	0.00031851	0.00450977	49.7655	-6.2315	1.57328	-3.96084	7.46875e-05	0.000910689	Unknown	Unknown
201244	-7.12297	8.66519	0.00238382	0.00759714	724.264	-6.13332	1.80952	-3.38947	0.000700281	0.00552123	COG4928	R	Predicted P-loop ATPase, KAP-like
121773	-7.12268	6.63767	0.000821054	0.00472122	337.258	-7.05574	1.71993	-4.10235	4.08975e-05	0.000550729	Unknown	Unknown
201040	-7.12168	5.89866	0.000651327	0.00467157	114.678	-6.23509	1.60628	-3.8817	0.000103727	0.00119582	COG0174	E	Glutamine synthetase
179257	-7.11984	5.0928	0.000397999	0.00450977	42.9415	-5.60822	1.53669	-3.64955	0.0002627	0.00255451	COG0534	V	Na+-driven multidrug efflux pump
309167	-7.1092	5.84773	0.000547227	0.00457765	90.3866	-5.94004	1.54472	-3.84537	0.000120369	0.00135325	COG2942	G	Mannose or cellobiose epimerase, N-acyl-D-glucosamine 2-epimerase family
229123	-7.10761	6.76661	0.00121452	0.00525635	210.525	-6.20961	1.66775	-3.72334	0.000196603	0.0020265	COG0745; COG2207; COG3292; COG3292; COG3292; COG5002	T; K	DNA-binding response regulator, OmpR family, contains REC and winged-helix (wHTH) domain; AraC-type DNA-binding domain and AraC-containing proteins; Periplasmic ligand-binding sensor domain; Periplasmic ligand-binding sensor domain; Periplasmic ligand-binding sensor domain; Signal transduction histidine kinase
82566	-7.10643	7.10443	0.000758222	0.00469942	469.271	-6.99895	1.66721	-4.19801	2.69274e-05	0.000388622	COG0058	G	Glucan phosphorylase
352224	-7.10457	7.04862	0.000713866	0.00469942	240.822	-6.18772	1.52358	-4.0613	4.8801e-05	0.000639308	COG0060	J	Isoleucyl-tRNA synthetase
352212	-7.10266	7.19333	0.000844914	0.00475588	247.192	-6.0253	1.5616	-3.85842	0.000114122	0.00129678	COG0525	J	Valyl-tRNA synthetase
271208	-7.10263	6.78262	0.00117574	0.00519412	197.089	-6.09751	1.65491	-3.68449	0.000229159	0.00229387	COG2060	P	K+-transporting ATPase, A chain
328806	-7.09937	6.57734	0.000920026	0.0049306	163.134	-6.06013	1.59801	-3.79229	0.000149263	0.00161976	COG2755; COG2755	E	Lysophospholipase L1 or related esterase; Lysophospholipase L1 or related esterase
305854	-7.09615	4.79904	0.000293298	0.00450977	48.7176	-6.10102	1.52771	-3.99356	6.50894e-05	0.000812369	COG0577; COG0577	V	ABC-type antimicrobial peptide transport system, permease component; ABC-type antimicrobial peptide transport system, permease component
194822	-7.09374	5.96575	0.000588338	0.00461508	114.003	-6.16112	1.56248	-3.94317	8.04102e-05	0.000966554	COG0075	E; F	Archaeal aspartate aminotransferase or a related aminotransferase, includes purine catabolism protein PucG
233505	-7.08951	5.28148	0.000455265	0.00453205	64.109	-5.99885	1.55346	-3.86162	0.000112638	0.00128239	COG0764; COG0774	I; M	3-hydroxymyristoyl/3-hydroxydecanoyl-(acyl carrier protein) dehydratase; UDP-3-O-acyl-N-acetylglucosamine deacetylase
185019	-7.0841	6.13808	0.000840847	0.00475588	124.149	-6.10451	1.61505	-3.77977	0.000156972	0.00168711	COG0356	C	FoF1-type ATP synthase, membrane subunit a
216711	-7.07559	6.92862	0.00110672	0.00513579	206.951	-6.00443	1.58339	-3.79213	0.000149363	0.00162047	COG0296	G	1,4-alpha-glucan branching enzyme
251490	-7.07546	6.33006	0.000790792	0.00469942	155.262	-6.17683	1.59691	-3.86798	0.00010974	0.00125323	COG0317	T; K	(p)ppGpp synthase/hydrolase, HD superfamily
181450	-7.07229	4.63422	0.00025848	0.00450137	42.9687	-6.03196	1.51424	-3.98348	6.79127e-05	0.00084161	COG0329	E; M	Dihydrodipicolinate synthase/N-acetylneuraminate lyase
243030	-7.07164	4.78824	0.00060031	0.0046315	69.2905	-6.6658	1.67971	-3.96843	7.23468e-05	0.000888655	COG4771	P	Outer membrane receptor for ferrienterochelin and colicins
321030	-7.07127	5.07478	0.000289307	0.00450977	67.9912	-6.36428	1.51912	-4.18944	2.79638e-05	0.000401346	COG0524	G	Sugar or nucleoside kinase, ribokinase family
229317	-7.0689	6.117	0.000976462	0.0050163	116.732	-6.01144	1.6535	-3.63558	0.000277357	0.0026633	COG1538	M	Outer membrane protein TolC
181447	-7.0592	5.82984	0.000699898	0.00469942	94.5844	-6.01287	1.58785	-3.78679	0.000152603	0.00164848	COG0167	F	Dihydroorotate dehydrogenase
324949	-7.0572	4.00099	0.000128394	0.00407636	30.521	-6.2003	1.48488	-4.17563	2.97161e-05	0.000423186	COG3382	R	B3/B4 domain (DNA/RNA-binding domain of Phe-tRNA-synthetase)
297425	-7.05691	4.12439	0.000222225	0.0044474	27.3401	-5.9447	1.52869	-3.88875	0.00010076	0.00116751	Unknown	Unknown
334261	-7.05542	5.25608	0.00053402	0.00457765	62.6949	-5.9759	1.59414	-3.74868	0.000177768	0.00186493	COG0368	H	Cobalamin synthase
261165	-7.05441	6.01878	0.000839667	0.00475588	103.586	-5.91015	1.59985	-3.69418	0.000220595	0.00222145	COG0738	G	Fucose permease
259502	-7.05433	5.79861	0.00073676	0.00469942	103.658	-6.12495	1.60969	-3.80505	0.000141775	0.00155306	COG3119	P	Arylsulfatase A or related enzyme
221436	-7.05419	5.97473	0.000793775	0.00469942	109.661	-6.05004	1.60556	-3.76817	0.000164449	0.00175245	COG1538	M	Outer membrane protein TolC
345729	-7.05246	5.74679	0.000530914	0.00457765	94.2567	-6.091	1.54638	-3.93889	8.18606e-05	0.000980855	COG0343	J	Queuine/archaeosine tRNA-ribosyltransferase
254721	-7.05114	6.34386	0.00102699	0.00506209	160.911	-6.20277	1.64348	-3.77417	0.000160538	0.00171954	COG3250	G	Beta-galactosidase/beta-glucuronidase
278430	-7.05086	5.20652	0.000425893	0.00450977	53.8348	-5.81062	1.54014	-3.7728	0.000161428	0.00172601	COG0057	G	Glyceraldehyde-3-phosphate dehydrogenase/erythrose-4-phosphate dehydrogenase
320331	-7.04923	7.0741	0.00133318	0.00544519	246.921	-6.09947	1.64666	-3.70415	0.000212102	0.00215041	COG1629	P	Outer membrane receptor proteins, mostly Fe transport
236358	-7.04599	4.85408	0.000419695	0.00450977	39.966	-5.69227	1.55785	-3.65393	0.000258261	0.00252079	COG0664	T	cAMP-binding domain of CRP or a regulatory subunit of cAMP-dependent protein kinases
204174	-7.04577	3.63638	9.00921e-05	0.00393914	20.7082	-5.89822	1.45652	-4.04953	5.13215e-05	0.000666754	Unknown	Unknown
297285	-7.04215	6.86612	0.00188607	0.00650035	153.053	-5.60714	1.70498	-3.28869	0.00100657	0.00742295	COG3968	E	Glutamine synthetase type III
277601	-7.04089	6.53053	0.00113214	0.00516659	166.253	-6.08535	1.64304	-3.70371	0.000212472	0.00215349	COG0841	V	Multidrug efflux pump subunit AcrB
150378	-7.0406	5.84607	0.000709431	0.00469942	108.158	-6.13191	1.60224	-3.82709	0.000129666	0.00144311	COG2814	G	Predicted arabinose efflux permease, MFS family
229550	-7.03766	5.7203	0.000515991	0.00457765	92.8668	-6.04215	1.5488	-3.90118	9.57232e-05	0.00111794	COG0533	J	tRNA A37 threonylcarbamoyltransferase TsaD
247226	-7.03234	5.31279	0.000433043	0.00450977	75.053	-6.89914	1.53092	-4.50653	6.58957e-06	0.000115134	COG0304	Q; I	3-oxoacyl-(acyl-carrier-protein) synthase
277600	-7.03157	6.23927	0.00078185	0.00469942	133.297	-6.02187	1.57916	-3.81334	0.000137103	0.00151046	COG1538	M	Outer membrane protein TolC
280536	-7.03085	7.48661	0.00168061	0.0060776	278.537	-5.8261	1.61584	-3.60562	0.000311406	0.00292565	COG0841	V	Multidrug efflux pump subunit AcrB
327604	-7.02998	5.05609	0.000868727	0.00480165	43.7213	-6.72689	1.63806	-4.10661	4.01507e-05	0.000542517	COG0526	O	Thiol-disulfide isomerase or thioredoxin
180513	-7.02959	4.38775	0.000261637	0.00450137	24.1149	-6.06578	1.47738	-4.10577	4.02962e-05	0.000544093	COG3712	T; P	Periplasmic ferric-dicitrate binding protein FerR, regulates iron transport through sigma-19
345169	-7.02721	5.16218	0.000425023	0.00450977	59.0766	-5.95206	1.55052	-3.83874	0.000123667	0.00138515	COG0566	J	tRNA G18 (ribose-2'-O)-methylase SpoU
203893	-7.02653	6.99514	0.00121487	0.00525635	223.502	-5.99723	1.62942	-3.6806	0.00023269	0.00232088	COG4771	P	Outer membrane receptor for ferrienterochelin and colicins
202234	-7.02514	5.42055	0.000606045	0.0046315	62.9877	-6.48068	1.56629	-4.1376	3.50955e-05	0.000486264	COG0457; COG3275	T; R	Tetratricopeptide (TPR) repeat; Sensor histidine kinase, LytS/YehU family
298994	-7.01959	6.20409	0.000550746	0.00457765	123.05	-5.96631	1.5012	-3.97437	7.05657e-05	0.000871043	COG1073	T	Fermentation-respiration switch protein FrsA, has esterase activity, DUF1100 family
270960	-7.01779	6.66907	0.0010185	0.0050578	174.709	-5.9756	1.60573	-3.72142	0.000198103	0.00203694	COG0569; COG2985; COG2985	R; P	Trk K+ transport system, NAD-binding component; Uncharacterized membrane protein YbjL, putative transporter; Uncharacterized membrane protein YbjL, putative transporter
282820	-7.01746	4.34014	0.00024761	0.00449118	24.9697	-5.51992	1.48377	-3.72021	0.000199056	0.0020445	COG0077	E	Prephenate dehydratase
279191	-7.01566	6.63873	0.00108887	0.00511738	164.766	-5.92498	1.60284	-3.69655	0.000218553	0.00220443	COG5016	C	Pyruvate/oxaloacetate carboxyltransferase
294947	-7.01506	6.08028	0.000929881	0.00496003	112.906	-5.95832	1.60921	-3.70263	0.000213374	0.00216117	COG1914	P	Mn2+ and Fe2+ transporters of the NRAMP family
121777	-7.0142	6.72029	0.000877237	0.00483656	380.059	-7.02562	1.69894	-4.13531	3.54483e-05	0.000489979	COG0614	P	ABC-type Fe3+-hydroxamate transport system, periplasmic component
325601	-7.01313	7.00525	0.00155422	0.00587619	226.275	-6.01722	1.674	-3.59452	0.000324989	0.00302606	COG0403; COG1003	E	Glycine cleavage system protein P (pyridoxal-binding), N-terminal domain; Glycine cleavage system protein P (pyridoxal-binding), C-terminal domain
331058	-7.01295	6.64986	0.00130094	0.00539629	167.537	-5.95002	1.6456	-3.61571	0.000299524	0.00283639	COG0366	G	Glycosidase
205981	-7.01216	6.41577	0.00119476	0.00522246	113.006	-5.6137	1.62469	-3.45524	0.0005498	0.00457074	COG0612; COG0612	R	Predicted Zn-dependent peptidase; Predicted Zn-dependent peptidase
216712	-7.00866	6.19956	0.000806752	0.00469942	124.61	-5.95682	1.57873	-3.77317	0.000161189	0.00172504	Unknown	Unknown
185345	-7.00636	3.78816	0.000128192	0.00407636	28.928	-6.21787	1.53581	-4.04861	5.15236e-05	0.000668795	Unknown	Unknown
305082	-7.00579	5.55567	0.000731202	0.00469942	79.0291	-5.96053	1.61725	-3.6856	0.000228168	0.00228578	COG1052	R; H; C	Lactate dehydrogenase or related 2-hydroxyacid dehydrogenase
216713	-7.00572	5.9559	0.000649215	0.00466561	106.389	-5.95332	1.56033	-3.81543	0.000135947	0.00150125	COG0442	J	Prolyl-tRNA synthetase
256035	-7.00492	6.06228	0.0010168	0.0050578	114.115	-5.95133	1.65301	-3.6003	0.00031785	0.0029732	COG0560; COG3830	E; T	Phosphoserine phosphatase; ACT domain, binds amino acids and other small ligands
309661	-7.00467	4.37277	0.000211203	0.00441387	33.8577	-5.8864	1.50145	-3.92048	8.83742e-05	0.00104426	COG5545	X	Predicted P-loop ATPase and inactivated derivatives
151321	-7.00374	4.94045	0.00043077	0.00450977	56.106	-6.07708	1.55459	-3.90913	9.26298e-05	0.00108585	COG2211	G	Na+/melibiose symporter or related transporter
185015	-7.00365	6.71452	0.000895569	0.00487428	182.957	-5.98449	1.57266	-3.80534	0.000141611	0.00155149	COG0056	C	FoF1-type ATP synthase, alpha subunit
351420	-7.0034	5.47541	0.000447585	0.00453002	81.5443	-6.06367	1.53772	-3.94328	8.03746e-05	0.000966524	COG2706	G	6-phosphogluconolactonase, cycloisomerase 2 family
282549	-7.00011	7.21806	0.00117699	0.00519412	254.187	-5.9471	1.60174	-3.71289	0.000204902	0.00209226	COG4232	O	Thiol:disulfide interchange protein
254965	-6.99828	5.54986	0.000728345	0.00469942	59.0665	-6.3348	1.55443	-4.07532	4.59514e-05	0.00060777	COG0793	O	C-terminal processing protease CtpA/Prc, contains a PDZ domain
285101	-6.99554	6.21695	0.00101108	0.0050578	123.384	-5.90689	1.61677	-3.65352	0.000258672	0.00252382	COG4775	M	Outer membrane protein assembly factor BamA
194819	-6.99336	6.29787	0.00103767	0.00507274	137.348	-5.93907	1.62457	-3.65577	0.000256411	0.00250664	COG0714	R	MoxR-like ATPase
272850	-6.99162	6.7999	0.00201363	0.00677854	171.903	-5.77341	1.72504	-3.34683	0.000817428	0.00625818	COG3408	G	Glycogen debranching enzyme (alpha-1,6-glucosidase)
277599	-6.99116	5.65931	0.00067793	0.00469942	89.8414	-6.02915	1.58459	-3.80486	0.000141883	0.00155386	Unknown	Unknown
337791	-6.99051	6.5918	0.000902948	0.00488407	163.564	-5.92265	1.56589	-3.78228	0.000155397	0.00167294	COG1109	G	Phosphomannomutase
280535	-6.98942	6.40661	0.00118382	0.00520082	130.643	-5.80658	1.6231	-3.57748	0.000346929	0.0031905	COG1538	M	Outer membrane protein TolC
227834	-6.98798	4.79241	0.000292241	0.00450977	53.3597	-6.85909	1.50448	-4.55912	5.1369e-06	9.1475e-05	COG3507	G	Beta-xylosidase
337488	-6.98709	6.54307	0.00104574	0.00507274	159.064	-5.94934	1.59817	-3.7226	0.00019718	0.00203078	COG3973	L	DNA helicase IV
331608	-6.98475	5.82562	0.000772988	0.00469942	97.1209	-5.96386	1.59422	-3.74093	0.000183339	0.00191321	COG1752; COG4775	M; R	Predicted acylesterase/phospholipase RssA, containd patatin domain; Outer membrane protein assembly factor BamA
233506	-6.98432	6.32459	0.00109636	0.00512526	137.001	-5.93624	1.62612	-3.65055	0.000261684	0.00254727	COG1044	M	UDP-3-O-[3-hydroxymyristoyl] glucosamine N-acyltransferase
217052	-6.98401	6.3001	0.00110359	0.00513579	123.418	-5.80728	1.61657	-3.59234	0.000327727	0.00304665	COG1156	C	Archaeal/vacuolar-type H+-ATPase subunit B/Vma2
170414	-6.98364	5.36842	0.000626871	0.00466	71.7103	-5.99729	1.60721	-3.7315	0.000190347	0.00197355	COG2738	O	Zn-dependent membrane protease YugP
211180	-6.98054	7.81516	0.00167234	0.00607537	396.702	-5.9618	1.64385	-3.62673	0.000287037	0.00273843	COG1629; COG4206	H; P	Outer membrane receptor proteins, mostly Fe transport; Outer membrane cobalamin receptor protein
284309	-6.97994	6.4761	0.000943959	0.0049828	156.518	-5.9886	1.59383	-3.75738	0.000171703	0.00181394	COG0017	J	Aspartyl/asparaginyl-tRNA synthetase
316037	-6.97986	6.30916	0.00109016	0.00511738	132.232	-5.91838	1.62285	-3.6469	0.000265421	0.00257597	COG0438	M	Glycosyltransferase involved in cell wall bisynthesis
185366	-6.97975	7.04927	0.00107607	0.00510449	239.674	-6.0031	1.59593	-3.7615	0.000168896	0.00179025	COG4771	P	Outer membrane receptor for ferrienterochelin and colicins
330080	-6.97942	4.78718	0.000352825	0.00450977	43.6632	-5.89921	1.52088	-3.87882	0.000104964	0.00120748	Unknown	Unknown
341811	-6.9793	4.45632	0.000330201	0.00450977	34.5451	-5.84778	1.54069	-3.79555	0.000147314	0.00160213	Unknown	Unknown
279190	-6.97818	4.37684	0.000305889	0.00450977	33.399	-5.89543	1.53829	-3.83245	0.000126874	0.00141538	COG1595	K	DNA-directed RNA polymerase specialized sigma subunit, sigma24 family
257982	-6.9757	6.52108	0.00124458	0.00529888	150.089	-5.84523	1.63631	-3.57219	0.000354003	0.00323535	COG0457; COG3103	R	Tetratricopeptide (TPR) repeat; Uncharacterized conserved protein YgiM, contains N-terminal SH3 domain, DUF1202 family
318184	-6.97563	7.56892	0.000959268	0.00500212	357.393	-6.05188	1.55939	-3.88092	0.000104062	0.00119858	COG2373	R	Uncharacterized conserved protein YfaS, alpha-2-macroglobulin family
250869	-6.97553	5.29116	0.000437376	0.00450977	74.0619	-6.10039	1.53388	-3.97711	6.97581e-05	0.00086249	COG2205	T	K+-sensing histidine kinase KdpD
284436	-6.97503	6.43889	0.000961263	0.00500212	147.944	-5.93527	1.58909	-3.73502	0.000187702	0.00195079	COG1022	I	Long-chain acyl-CoA synthetase (AMP-forming)
283216	-6.97403	6.48272	0.00104454	0.00507274	163.695	-6.02833	1.60685	-3.75164	0.000175681	0.00184703	COG0745; COG2207; COG3292; COG3292; COG5002	T; K	DNA-binding response regulator, OmpR family, contains REC and winged-helix (wHTH) domain; AraC-type DNA-binding domain and AraC-containing proteins; Periplasmic ligand-binding sensor domain; Periplasmic ligand-binding sensor domain; Signal transduction histidine kinase
336993	-6.97354	4.87545	0.000398269	0.00450977	44.5045	-5.72767	1.52441	-3.75731	0.000171752	0.00181409	Unknown	Unknown
201038	-6.97315	5.73864	0.00061224	0.0046315	32.669	-5.19994	1.42304	-3.6541	0.000258088	0.00252008	COG0210	L	Superfamily I DNA or RNA helicase
353891	-6.97243	6.3642	0.000915679	0.00491517	142.198	-5.93434	1.59155	-3.72866	0.000192497	0.00199098	Unknown	Unknown
299411	-6.97222	5.62961	0.000569955	0.00459462	92.9477	-6.06771	1.55422	-3.90401	9.46101e-05	0.00110614	COG0014	E	Gamma-glutamyl phosphate reductase
326826	-6.9722	5.60594	0.000700564	0.00469942	78.6139	-5.85271	1.57628	-3.71299	0.000204824	0.00209175	COG1051	F	ADP-ribose pyrophosphatase YjhB, NUDIX family
171008	-6.97148	6.24998	0.00108632	0.00511738	128.026	-5.9023	1.6226	-3.63757	0.000275225	0.00264857	COG2017	G	Galactose mutarotase or related enzyme
280789	-6.97128	7.54797	0.00202701	0.00679626	346.339	-5.99926	1.66902	-3.59447	0.000325053	0.00302628	COG0745; COG2207; COG3292; COG3292; COG3292; COG3292; COG5002	T; K	DNA-binding response regulator, OmpR family, contains REC and winged-helix (wHTH) domain; AraC-type DNA-binding domain and AraC-containing proteins; Periplasmic ligand-binding sensor domain; Periplasmic ligand-binding sensor domain; Periplasmic ligand-binding sensor domain; Periplasmic ligand-binding sensor domain; Signal transduction histidine kinase
298107	-6.96958	6.05103	0.000780344	0.00469942	110.487	-5.87038	1.5685	-3.74268	0.000182071	0.00190304	COG1883	C	Na+-transporting methylmalonyl-CoA/oxaloacetate decarboxylase, beta subunit
219171	-6.96936	5.07654	0.000562565	0.00457765	67.0895	-6.16033	1.61583	-3.8125	0.000137569	0.00151427	COG4806	G	L-rhamnose isomerase
283348	-6.96932	6.93379	0.00127953	0.00536396	205.351	-5.87741	1.62341	-3.62042	0.000294128	0.00279474	COG3391	R	DNA-binding beta-propeller fold protein YncE
320794	-6.96819	4.47296	0.000357455	0.00450977	35.7231	-5.86918	1.55335	-3.77839	0.000157843	0.00169505	COG0776	L	Bacterial nucleoid DNA-binding protein
266112	-6.96818	6.17343	0.0010409	0.00507274	126.812	-5.9642	1.62063	-3.68017	0.000233078	0.00232421	COG4225	G	Rhamnogalacturonyl hydrolase YesR
165397	-6.96431	4.39882	0.000232139	0.0044474	36.2867	-5.93212	1.49801	-3.96	7.49503e-05	0.000912684	COG0817	L	Holliday junction resolvasome RuvABC endonuclease subunit
325673	-6.96415	5.65401	0.000717767	0.00469942	88.0943	-5.92902	1.5856	-3.73929	0.000184538	0.00192375	COG4105	M	Outer membrane protein assembly factor BamD, BamD/ComL family
318653	-6.96262	6.42373	0.00116602	0.0051928	159.759	-6.05531	1.63875	-3.69508	0.000219816	0.00221479	COG0841	V	Multidrug efflux pump subunit AcrB
257332	-6.96239	5.91795	0.000891553	0.00487155	96.4708	-5.83576	1.59387	-3.66138	0.000250865	0.00246749	Unknown	Unknown
205984	-6.96083	4.41213	0.000308813	0.00450977	31.7785	-5.75762	1.53283	-3.75621	0.000172507	0.00182079	COG0791	M	Cell wall-associated hydrolase, NlpC family
278427	-6.9593	5.95612	0.00110776	0.00513579	84.3196	-5.60242	1.63172	-3.43344	0.000595969	0.00486996	COG0518; COG0519	F	GMP synthase - Glutamine amidotransferase domain; GMP synthase, PP-ATPase domain/subunit
330083	-6.95783	5.47453	0.00073296	0.00469942	74.5501	-5.89781	1.6126	-3.65732	0.000254864	0.00249508	COG0403; COG1003	E	Glycine cleavage system protein P (pyridoxal-binding), N-terminal domain; Glycine cleavage system protein P (pyridoxal-binding), C-terminal domain
244201	-6.95548	5.24374	0.00050402	0.00457765	58.2447	-5.78518	1.55004	-3.73228	0.000189756	0.0019686	COG0297	G	Glycogen synthase
332695	-6.95489	6.48818	0.000821518	0.00472122	150.31	-5.88973	1.55799	-3.78035	0.00015661	0.00168395	COG0534	V	Na+-driven multidrug efflux pump
205985	-6.95452	6.60222	0.00137653	0.0054973	148.283	-5.74672	1.6367	-3.51116	0.000446156	0.00388296	COG0546	C	Phosphoglycolate phosphatase, HAD superfamily
320732	-6.95373	5.9701	0.000760339	0.00469942	107.723	-5.93539	1.56616	-3.78978	0.000150779	0.00163292	COG3147	D	Cell division protein DedD (periplasmic protein involved in septation)
351871	-6.95372	6.60425	0.00142449	0.00560236	149.91	-5.75384	1.65459	-3.4775	0.000506116	0.00427886	COG0577; COG0577	V	ABC-type antimicrobial peptide transport system, permease component; ABC-type antimicrobial peptide transport system, permease component
113636	-6.95265	5.43103	0.000635398	0.00466561	78.7411	-6.02055	1.57843	-3.81427	0.000136586	0.00150587	COG3579	E	Aminopeptidase C
331609	-6.95188	6.46995	0.00102995	0.00506209	148.123	-5.86374	1.59638	-3.67315	0.000239579	0.00237548	COG0326	O	Molecular chaperone, HSP90 family
299460	-6.95126	6.22889	0.00118395	0.00520082	116.796	-5.88569	1.61496	-3.64447	0.000267942	0.00259542	COG3307	M	O-antigen ligase
297284	-6.95053	6.27304	0.000954977	0.00500212	113.193	-5.68532	1.57221	-3.61613	0.000299035	0.00283278	Unknown	Unknown
317864	-6.9461	4.8787	0.000483437	0.00457765	46.3531	-5.83562	1.56724	-3.72351	0.000196474	0.00202544	Unknown	Unknown
231801	-6.94577	6.81241	0.00120233	0.00523337	212.33	-6.02632	1.62627	-3.70561	0.000210881	0.0021414	COG1154	H; I	Deoxyxylulose-5-phosphate synthase
259514	-6.94527	4.5602	0.000281546	0.00450137	48.9639	-6.25166	1.53649	-4.06878	4.72592e-05	0.000622361	COG1454	C	Alcohol dehydrogenase, class IV
271209	-6.9449	6.45515	0.000435825	0.00450977	152.389	-5.93862	1.45294	-4.0873	4.36414e-05	0.000581531	COG2216	P	High-affinity K+ transport system, ATPase chain B
290587	-6.9442	5.62519	0.000551901	0.00457765	73.6455	-5.7255	1.53257	-3.73588	0.000187058	0.00194544	COG0574; COG1080	G	Phosphoenolpyruvate synthase/pyruvate phosphate dikinase; Phosphoenolpyruvate-protein kinase (PTS system EI component in bacteria)
203894	-6.94117	6.12998	0.000859936	0.00477499	120.832	-5.91004	1.57619	-3.74957	0.00017714	0.00186003	COG4822	H	Cobalamin biosynthesis protein CbiK, Co2+ chelatase
204172	-6.94074	6.90094	0.000904672	0.00488407	206.825	-5.90291	1.54994	-3.80849	0.000139819	0.00153633	COG0317	T; K	(p)ppGpp synthase/hydrolase, HD superfamily
249885	-6.94037	6.11228	0.000781879	0.00469942	120.536	-6.03535	1.53257	-3.93806	8.21432e-05	0.000983301	COG0156	H	7-keto-8-aminopelargonate synthetase or related enzyme
171001	-6.9403	6.62551	0.00139058	0.0055252	170.968	-5.88379	1.64885	-3.56842	0.000359138	0.00327037	COG2160	G	L-arabinose isomerase
298565	-6.94024	6.77553	0.00145829	0.00565994	187.607	-5.89052	1.65354	-3.56237	0.000367525	0.00333463	COG2936	R	Predicted acyl esterase
309019	-6.93989	5.15129	2.8183e-05	0.00261463	90.6665	-6.61968	1.35144	-4.89824	9.66979e-07	1.89702e-05	COG1154	H; I	Deoxyxylulose-5-phosphate synthase
336061	-6.93932	6.01707	0.000932416	0.00496003	112.794	-5.91532	1.60612	-3.683	0.000230507	0.00230339	COG0497	L	DNA repair ATPase RecN
278627	-6.93895	5.86511	0.000849663	0.00475726	100.618	-5.91006	1.59917	-3.6957	0.000219277	0.00221025	COG0842	V	ABC-type multidrug transport system, permease component
320064	-6.93886	5.5317	0.000893138	0.00487428	63.4311	-5.57954	1.60944	-3.46676	0.00052677	0.00441479	COG2211	G	Na+/melibiose symporter or related transporter
118060	-6.93807	4.91652	0.000158623	0.00421439	54.7164	-6.00532	1.44575	-4.15379	3.27012e-05	0.000458835	COG0553; COG0827; COG3087; COG4646	D; K; L	Superfamily II DNA or RNA helicase, SNF2 family; Adenine-specific DNA methylase; Cell division protein FtsN; Adenine-specific DNA methylase, N12 class
245005	-6.93806	6.32201	0.00117692	0.00519412	130.936	-5.83653	1.62324	-3.59561	0.000323634	0.00301643	COG5492; COG5492; COG5492	R	Uncharacterized conserved protein YjdB, contains Ig-like domain; Uncharacterized conserved protein YjdB, contains Ig-like domain; Uncharacterized conserved protein YjdB, contains Ig-like domain
261416	-6.93707	5.53877	0.000685728	0.00469942	76.0708	-5.8485	1.57132	-3.72204	0.000197617	0.00203319	COG0788	F	Formyltetrahydrofolate hydrolase
245002	-6.93608	4.98831	0.000365832	0.00450977	51.7453	-5.82498	1.49907	-3.88574	0.000102019	0.00117974	Unknown	Unknown
351421	-6.93584	5.82657	0.000804568	0.00469942	98.7589	-5.92987	1.5923	-3.7241	0.000196016	0.00202183	COG1482	G	Mannose-6-phosphate isomerase, class I
331543	-6.93583	5.29765	0.000402647	0.00450977	55.8445	-5.66345	1.47291	-3.84507	0.000120517	0.00135451	COG0561	H; R	Hydroxymethylpyrimidine pyrophosphatase and other HAD family phosphatases
326984	-6.93523	5.6928	0.000712549	0.00469942	93.714	-6.01237	1.5943	-3.77116	0.00016249	0.00173526	COG3533	S	Uncharacterized conserved protein, DUF1680 family
336931	-6.93472	7.73316	0.00206575	0.00686774	350.843	-5.82891	1.6789	-3.47186	0.000516862	0.0043506	COG1629; COG4771	P	Outer membrane receptor proteins, mostly Fe transport; Outer membrane receptor for ferrienterochelin and colicins
256034	-6.93442	5.96608	0.000946268	0.0049828	103.752	-5.84212	1.60501	-3.63992	0.000272718	0.00263253	COG0513	L	Superfamily II DNA and RNA helicase
332696	-6.93439	5.29641	0.000663381	0.00468967	64.8217	-5.83127	1.59913	-3.64652	0.000265817	0.00257949	COG0528	F	Uridylate kinase
272596	-6.9335	7.1181	0.00173643	0.00615793	254.18	-5.98288	1.68148	-3.5581	0.000373549	0.00336978	COG0653; COG0653	U	Preprotein translocase subunit SecA (ATPase, RNA helicase); Preprotein translocase subunit SecA (ATPase, RNA helicase)
175592	-6.93158	5.9586	0.00107537	0.00510449	96.9983	-5.74173	1.64096	-3.499	0.000466999	0.00402505	COG0686	E	Alanine dehydrogenase
247510	-6.93094	5.65978	0.000862247	0.00477766	84.8498	-5.86436	1.62523	-3.60833	0.000308178	0.00290242	COG0130	J	tRNA U55 pseudouridine synthase TruB, may also work on U342 of tmRNA
351077	-6.92956	7.37064	0.00114656	0.00516659	282.331	-5.84326	1.54218	-3.78896	0.000151279	0.00163674	COG3250	G	Beta-galactosidase/beta-glucuronidase
185294	-6.92923	6.06265	0.00102158	0.00506209	113.014	-5.88088	1.60912	-3.65473	0.000257456	0.00251489	COG0024	J	Methionine aminopeptidase
336992	-6.92668	6.46171	0.00107902	0.00510478	148.203	-5.85365	1.59898	-3.66086	0.000251372	0.00247119	COG0504	F	CTP synthase (UTP-ammonia lyase)
169323	-6.92667	6.40236	0.000808797	0.00469942	150.2	-5.94576	1.55477	-3.8242	0.000131198	0.00145684	COG1538	M	Outer membrane protein TolC
231443	-6.9238	5.86452	0.000727297	0.00469942	108.116	-6.00594	1.56559	-3.83621	0.000124946	0.00139823	COG1283	P	Na+/phosphate symporter
339838	-6.9233	5.88014	0.000909397	0.00489321	100.922	-5.86535	1.60036	-3.66501	0.00024733	0.00243666	COG4591	M	ABC-type transport system, involved in lipoprotein release, permease component
158883	-6.92301	7.36211	0.00204835	0.00684942	279.782	-5.85205	1.69588	-3.45074	0.000559045	0.00462958	COG3525	G	N-acetyl-beta-hexosaminidase
325539	-6.92132	3.83054	0.000152882	0.00421439	26.2233	-5.95903	1.52061	-3.91885	8.89713e-05	0.00104984	COG0704	P	Phosphate uptake regulator
261412	-6.921	4.38686	0.000313232	0.00450977	35.4169	-5.87473	1.5485	-3.79382	0.000148349	0.00161124	COG0139; COG0140	E	Phosphoribosyl-AMP cyclohydrolase; Phosphoribosyl-ATP pyrophosphohydrolase
351588	-6.92093	5.59116	0.000812762	0.00469942	83.4032	-5.90139	1.62239	-3.63747	0.00027533	0.00264925	COG0463	M	Glycosyltransferase involved in cell wall bisynthesis
294574	-6.92076	5.13762	0.000581587	0.00461508	56.4541	-5.80434	1.58621	-3.65925	0.000252959	0.00248225	COG0438	M	Glycosyltransferase involved in cell wall bisynthesis
247228	-6.91881	5.99892	0.000837243	0.00475588	127.098	-6.07306	1.59253	-3.81347	0.000137028	0.00151008	COG0304; COG0304	Q; I	3-oxoacyl-(acyl-carrier-protein) synthase; 3-oxoacyl-(acyl-carrier-protein) synthase
222823	-6.91866	6.2075	0.000844197	0.00475588	133.471	-5.92447	1.54167	-3.84289	0.000121596	0.00136541	COG2814	G	Predicted arabinose efflux permease, MFS family
234167	-6.91804	5.4222	0.000528835	0.00457765	67.9143	-5.79836	1.52394	-3.80485	0.000141889	0.00155386	COG0781	K	Transcription termination factor NusB
252898	-6.91754	4.2907	0.000223653	0.0044474	34.1667	-5.90224	1.49646	-3.94414	8.00853e-05	0.000963726	COG0688	I	Phosphatidylserine decarboxylase
282829	-6.91637	4.71914	0.000345716	0.00450977	45.0837	-5.8584	1.52201	-3.84913	0.000118538	0.00133706	COG1047	O	FKBP-type peptidyl-prolyl cis-trans isomerase 2
303339	-6.91613	6.95289	0.00110205	0.00513579	558.407	-7.24376	1.68627	-4.29572	1.74128e-05	0.000270551	COG3505	U	Type IV secretory pathway, VirD4 component, TraG/TraD family ATPase
228319	-6.91571	4.78372	0.000424957	0.00450977	50.2176	-6.01631	1.57635	-3.8166	0.000135305	0.00149591	COG1057	H	Nicotinic acid mononucleotide adenylyltransferase
229549	-6.91519	4.98806	0.000521636	0.00457765	59.343	-6.02004	1.59547	-3.77321	0.00016116	0.00172498	COG0024	J	Methionine aminopeptidase
211179	-6.91505	6.81426	0.00132659	0.00543871	184.691	-5.80214	1.61662	-3.58905	0.000331881	0.0030788	COG3507	G	Beta-xylosidase
327293	-6.91313	4.99016	0.000437802	0.00450977	57.1324	-5.9652	1.54565	-3.85936	0.000113686	0.00129261	COG4623	T; M	Membrane-bound lytic murein transglycosylase MltF
324489	-6.91214	6.0813	0.000858688	0.00477499	110.915	-5.81275	1.56704	-3.70937	0.000207773	0.00211555	COG3693	G	Endo-1,4-beta-xylanase, GH35 family
185367	-6.91198	6.01173	0.00100475	0.00504945	110.681	-5.85595	1.61041	-3.63631	0.000276576	0.00265818	COG0614	P	ABC-type Fe3+-hydroxamate transport system, periplasmic component
334262	-6.91154	5.53782	0.000752244	0.00469942	73.6558	-5.77489	1.5739	-3.66916	0.000243349	0.00240492	COG2038	H	NaMN:DMB phosphoribosyltransferase
266048	-6.91133	6.38067	0.00123841	0.00529334	138.648	-5.81717	1.62866	-3.57175	0.000354602	0.00323919	COG1197	K; L	Transcription-repair coupling factor (superfamily II helicase)
210601	-6.91086	6.23904	0.00114725	0.00516659	144.155	-6.01423	1.63517	-3.67804	0.000235031	0.00234051	COG0745; COG2205; COG2207; COG3292; COG3292; COG3292	T; K	DNA-binding response regulator, OmpR family, contains REC and winged-helix (wHTH) domain; K+-sensing histidine kinase KdpD; AraC-type DNA-binding domain and AraC-containing proteins; Periplasmic ligand-binding sensor domain; Periplasmic ligand-binding sensor domain; Periplasmic ligand-binding sensor domain
249732	-6.91018	7.68457	0.00237661	0.0075863	352.758	-5.85824	1.67404	-3.49945	0.000466218	0.0040197	COG1629; COG4771	P	Outer membrane receptor proteins, mostly Fe transport; Outer membrane receptor for ferrienterochelin and colicins
181449	-6.90991	6.57221	0.0014171	0.00559077	156.05	-5.78755	1.64305	-3.52244	0.000427596	0.00375207	COG0272	L	NAD-dependent DNA ligase
203896	-6.90924	6.94592	0.00141506	0.00558601	211.21	-5.8727	1.62648	-3.61069	0.000305381	0.00288237	COG1328	F	Anaerobic ribonucleoside-triphosphate reductase
327236	-6.90794	5.31976	0.00070268	0.00469942	67.0811	-5.86704	1.60404	-3.65767	0.000254519	0.00249243	COG0036	G	Pentose-5-phosphate-3-epimerase
201246	-6.90592	4.88138	0.000534154	0.00457765	47.4806	-5.79577	1.64808	-3.51667	0.000436991	0.00381936	Unknown	Unknown
189749	-6.90546	4.78536	0.000377818	0.00450977	53.6259	-6.0776	1.52295	-3.99067	6.58875e-05	0.000820975	COG3345	G	Alpha-galactosidase
283347	-6.9045	5.28667	0.000586513	0.00461508	65.367	-5.85803	1.55746	-3.76127	0.000169053	0.00179136	COG1284	S	Uncharacterized membrane-anchored protein YitT, contains DUF161 and DUF2179 domains
311895	-6.90319	5.07427	0.000483663	0.00457765	58.7792	-5.88572	1.54967	-3.79804	0.000145845	0.00158794	COG0547	E	Anthranilate phosphoribosyltransferase
288148	-6.90272	7.14089	0.001306	0.00540591	229.401	-5.77222	1.59749	-3.6133	0.000302326	0.00285999	COG4206	H	Outer membrane cobalamin receptor protein
216708	-6.90237	5.15395	0.000446492	0.00453002	58.9804	-5.83021	1.51227	-3.85528	0.000115599	0.0013103	COG0483	G	Archaeal fructose-1,6-bisphosphatase or related enzyme of inositol monophosphatase family
268732	-6.90122	6.28547	0.00117249	0.00519412	135.197	-5.88307	1.62371	-3.62323	0.000290945	0.00277114	COG1088	M	dTDP-D-glucose 4,6-dehydratase
194824	-6.9011	5.83468	0.000998457	0.00504044	97.9788	-5.85986	1.63835	-3.57669	0.000347973	0.00319694	Unknown	Unknown
191981	-6.90073	5.5662	0.00060907	0.0046315	77.602	-5.82932	1.53723	-3.79208	0.00014939	0.00162047	Unknown	Unknown
321392	-6.8999	6.23716	0.000756628	0.00469942	130.964	-5.86501	1.54309	-3.80083	0.000144215	0.00157361	COG0332	I	3-oxoacyl-[acyl-carrier-protein] synthase III
349164	-6.89975	5.929	0.00103987	0.00507274	89.3047	-5.65756	1.60682	-3.52097	0.000429979	0.00376858	COG5000	T	Signal transduction histidine kinase involved in nitrogen fixation and metabolism regulation
171004	-6.89975	7.00916	0.00144555	0.00564685	225.094	-5.86797	1.63191	-3.59578	0.000323422	0.0030152	COG4146	R	Uncharacterized membrane permease YidK, sodium:solute symporter family
350196	-6.89938	4.25894	0.000302778	0.00450977	30.2815	-5.77588	1.53378	-3.76577	0.000166033	0.00176559	COG1595	K	DNA-directed RNA polymerase specialized sigma subunit, sigma24 family
156412	-6.8992	7.04796	0.00302583	0.00929392	225.398	-5.83629	1.78454	-3.27047	0.00107367	0.00782275	COG5520	M	O-Glycosyl hydrolase
214715	-6.89808	7.34695	0.00204274	0.00683531	283.895	-5.86159	1.69389	-3.46042	0.00053933	0.0045	COG0768	D; M	Cell division protein FtsI/penicillin-binding protein 2
113671	-6.89802	6.48554	0.00135745	0.00546816	156.562	-5.86898	1.64226	-3.57372	0.000351945	0.00322084	COG0793	O	C-terminal processing protease CtpA/Prc, contains a PDZ domain
252906	-6.89623	5.80498	0.000902111	0.00488407	97.8733	-5.91262	1.59984	-3.69575	0.000219236	0.00221014	COG0793	O	C-terminal processing protease CtpA/Prc, contains a PDZ domain
308336	-6.89551	6.8501	0.00135651	0.00546768	193.028	-5.79046	1.62002	-3.57431	0.000351157	0.00321677	COG0306	P	Phosphate/sulfate permease
192729	-6.89382	8.08584	0.00211034	0.00694288	466.013	-5.83514	1.66097	-3.5131	0.000442916	0.00386127	COG0457; COG2205; COG2205	T; R	Tetratricopeptide (TPR) repeat; K+-sensing histidine kinase KdpD; K+-sensing histidine kinase KdpD
337035	-6.89279	4.06027	0.000188833	0.00441027	31.037	-6.00589	1.49147	-4.02682	5.65362e-05	0.000722893	COG1595	K	DNA-directed RNA polymerase specialized sigma subunit, sigma24 family
180881	-6.89171	5.39272	0.000536101	0.00457765	71.1659	-5.88402	1.53145	-3.84211	0.000121979	0.00136849	COG0598	P	Mg2+ and Co2+ transporter CorA
278626	-6.89144	4.48977	0.000287358	0.00450977	35.447	-5.73271	1.50618	-3.80612	0.000141164	0.00154795	COG0842	V	ABC-type multidrug transport system, permease component
309660	-6.89131	6.47862	0.00116343	0.00519032	146.649	-5.77262	1.5975	-3.61353	0.000302055	0.00285815	Unknown	Unknown
270957	-6.89121	5.75464	0.000705557	0.00469942	88.7732	-5.80954	1.54965	-3.74894	0.000177582	0.00186337	COG0209	F	Ribonucleotide reductase alpha subunit
323379	-6.89015	5.26888	0.0006178	0.00463754	58.4995	-5.6658	1.5506	-3.65393	0.00025826	0.00252079	COG0778	C	Nitroreductase
321618	-6.89014	3.82851	0.000180012	0.00441027	24.0134	-5.85035	1.50672	-3.88285	0.000103241	0.00119112	COG2908	M	UDP-2,3-diacylglucosamine pyrophosphatase LpxH
301535	-6.88913	6.57964	0.000911115	0.0048946	170.618	-5.88212	1.54023	-3.81899	0.000134001	0.00148302	COG0745; COG2205	T; K	DNA-binding response regulator, OmpR family, contains REC and winged-helix (wHTH) domain; K+-sensing histidine kinase KdpD
216917	-6.88874	6.43723	0.00136472	0.00548325	161.558	-5.95456	1.64822	-3.61272	0.000303003	0.00286459	COG4771	P	Outer membrane receptor for ferrienterochelin and colicins
297566	-6.88736	7.30648	0.00110732	0.00513579	244.425	-5.68289	1.53435	-3.70379	0.000212403	0.00215308	COG3345	G	Alpha-galactosidase
253650	-6.8867	6.72004	0.00108751	0.00511738	164.923	-5.70957	1.57173	-3.63266	0.00028051	0.00268638	COG0480	J	Translation elongation factor EF-G, a GTPase
277507	-6.88636	4.30333	0.000200742	0.00441027	33.0177	-5.88449	1.45367	-4.04803	5.16503e-05	0.000669985	Unknown	Unknown
182254	-6.88621	6.3031	0.000985358	0.00502544	139.515	-5.89653	1.58606	-3.71773	0.000201021	0.00206176	COG1013	C	Pyruvate:ferredoxin oxidoreductase or related 2-oxoacid:ferredoxin oxidoreductase, beta subunit
204178	-6.88617	5.19733	0.000507849	0.00457765	60.9121	-5.83266	1.55357	-3.75437	0.000173781	0.00182987	COG0657	I	Acetyl esterase/lipase
298993	-6.8859	6.08122	0.00109535	0.00512526	115.204	-5.84746	1.6141	-3.62274	0.000291502	0.00277469	Unknown	Unknown
275869	-6.88492	6.35868	0.00126399	0.00532881	159.358	-6.01017	1.64262	-3.6589	0.0002533	0.00248443	COG3250	G	Beta-galactosidase/beta-glucuronidase
216709	-6.88424	4.25963	0.000280905	0.00450137	34.1301	-5.90645	1.54267	-3.82873	0.000128807	0.00143525	COG5587	S	Uncharacterized conserved protein, DUF2461 family
87350	-6.88402	4.17633	0.000230116	0.0044474	28.2577	-5.72968	1.48435	-3.86005	0.000113364	0.00128946	COG0776	L	Bacterial nucleoid DNA-binding protein
211381	-6.88276	6.67103	0.00150696	0.0057833	176.716	-5.86658	1.65076	-3.55387	0.000379603	0.00341252	COG0766	M	UDP-N-acetylglucosamine enolpyruvyl transferase
331832	-6.88224	3.8195	0.000197718	0.00441027	20.1329	-5.59385	1.49071	-3.75247	0.000175102	0.00184197	COG0457	R	Tetratricopeptide (TPR) repeat
254720	-6.88215	6.80105	0.0010768	0.00510449	210.845	-5.96438	1.58532	-3.76225	0.000168388	0.00178627	COG3250	G	Beta-galactosidase/beta-glucuronidase
171858	-6.88063	5.32661	0.000630933	0.00466	67.2175	-5.81506	1.55928	-3.72932	0.000191996	0.00198663	COG0561	H; R	Hydroxymethylpyrimidine pyrophosphatase and other HAD family phosphatases
249887	-6.87861	6.9199	0.00163815	0.00602004	197.324	-5.77057	1.66662	-3.46243	0.000535312	0.00447392	COG0577; COG0577	V	ABC-type antimicrobial peptide transport system, permease component; ABC-type antimicrobial peptide transport system, permease component
285100	-6.87719	6.67972	0.00132063	0.00542696	171.703	-5.79441	1.61298	-3.59235	0.000327705	0.00304665	COG2194	M	Phosphoethanolamine transferase for periplasmic glucans (OPG), alkaline phosphatase superfamily
307562	-6.87654	5.97898	0.00104726	0.00507274	101.367	-5.73008	1.60423	-3.57186	0.000354456	0.00323831	COG2205; COG3706	T; K	K+-sensing histidine kinase KdpD; Two-component response regulator, PleD family, consists of two REC domains and a diguanylate cyclase (GGDEF) domain
335849	-6.87618	7.06316	0.00161234	0.00600059	230.126	-5.83956	1.63643	-3.56848	0.000359064	0.00327037	COG0514	L	Superfamily II DNA helicase RecQ
303079	-6.87475	6.85976	0.00192525	0.00659031	193.133	-5.77246	1.70805	-3.37956	0.000726022	0.00568508	COG1629; COG4771	P	Outer membrane receptor proteins, mostly Fe transport; Outer membrane receptor for ferrienterochelin and colicins
205062	-6.87439	5.23214	0.000549342	0.00457765	68.0482	-5.95186	1.55928	-3.81705	0.000135057	0.00149361	COG1402	Q; H	Creatinine amidohydrolase/Fe(II)-dependent formamide hydrolase involved in riboflavin and F420 biosynthesis
290501	-6.87372	5.85796	0.0009501	0.00499194	101.466	-5.87718	1.60121	-3.67047	0.000242107	0.00239575	COG0389	L	Nucleotidyltransferase/DNA polymerase involved in DNA repair
320734	-6.87129	4.36523	0.000291262	0.00450977	33.8634	-5.77631	1.49928	-3.85273	0.00011681	0.00132193	COG2087	H	Adenosyl cobinamide kinase/adenosyl cobinamide phosphate guanylyltransferase
337034	-6.86975	6.06303	0.000904587	0.00488407	111.835	-5.78521	1.56947	-3.6861	0.000227713	0.00228244	COG3712	T; P	Periplasmic ferric-dicitrate binding protein FerR, regulates iron transport through sigma-19
299885	-6.86833	5.89928	0.00110858	0.00513579	95.2299	-5.73532	1.63915	-3.49896	0.000467076	0.00402525	Unknown	Unknown
285245	-6.86753	5.11196	0.00055591	0.00457765	54.5005	-5.89963	1.50077	-3.93107	8.45697e-05	0.0010069	COG0569	P	Trk K+ transport system, NAD-binding component
336491	-6.86553	4.94927	0.000538554	0.00457765	49.5285	-5.76542	1.5741	-3.66267	0.000249598	0.00245599	COG1940	G; K	Sugar kinase of the NBD/HSP70 family, may contain an N-terminal HTH domain
253649	-6.8655	6.68142	0.00156901	0.00589833	166.423	-5.7404	1.64576	-3.48799	0.000486665	0.00415316	COG2205	T	K+-sensing histidine kinase KdpD
154848	-6.86536	6.57793	0.00149822	0.00576153	162.223	-5.79689	1.64743	-3.51875	0.000433584	0.00379487	Unknown	Unknown
307561	-6.86497	5.68073	0.000728647	0.00469942	91.4847	-5.89746	1.55459	-3.79359	0.000148488	0.00161251	COG3568	R	Metal-dependent hydrolase, endonuclease/exonuclease/phosphatase family
348907	-6.86437	5.34666	0.000420828	0.00450977	69.3708	-5.86391	1.48588	-3.94643	7.93242e-05	0.000956097	COG4176	E	ABC-type proline/glycine betaine transport system, permease component
234165	-6.86424	4.82288	0.000430192	0.00450977	48.1153	-5.84875	1.53025	-3.82209	0.000132328	0.00146709	COG1825	J	Ribosomal protein L25 (general stress protein Ctc)
338248	-6.86413	6.05612	0.00108975	0.00511738	114.078	-5.83014	1.61031	-3.62052	0.000294016	0.00279437	COG0826	O	Collagenase-like protease, PrtC family
290574	-6.86372	6.25365	0.0010462	0.00507274	163.757	-6.11296	1.61056	-3.79555	0.000147318	0.00160213	Unknown	Unknown
351590	-6.86275	4.54418	0.000392858	0.00450977	41.644	-5.93271	1.56455	-3.79197	0.000149458	0.00162094	Unknown	Unknown
348906	-6.86274	5.10422	0.00064173	0.00466561	56.7621	-5.80149	1.58942	-3.65007	0.000262166	0.00255063	COG2113	E	ABC-type proline/glycine betaine transport system, periplasmic component
204052	-6.86239	6.57608	0.00118792	0.00520802	164.497	-5.83841	1.60293	-3.64234	0.000270172	0.00261298	COG0657; COG2755	E; I	Acetyl esterase/lipase; Lysophospholipase L1 or related esterase
275202	-6.86229	6.04244	0.00120913	0.0052461	110.292	-5.78819	1.65116	-3.50553	0.000455691	0.00394976	COG2008	E	Threonine aldolase
355519	-6.86115	6.08254	0.00111558	0.00515749	111.779	-5.74736	1.60979	-3.57026	0.000356625	0.00325106	COG1215	N	Glycosyltransferase, catalytic subunit of cellulose synthase and poly-beta-1,6-N-acetylglucosamine synthase
313059	-6.859	5.4688	0.00128759	0.00537666	75.2712	-5.82145	1.67705	-3.47125	0.000518051	0.00435773	COG3712	T; P	Periplasmic ferric-dicitrate binding protein FerR, regulates iron transport through sigma-19
334976	-6.85796	6.74511	0.00114309	0.00516659	193.658	-5.88174	1.58289	-3.71582	0.000202546	0.00207412	COG1388; COG1388; COG1388	M	LysM repeat; LysM repeat; LysM repeat
308705	-6.8568	3.57915	0.000145367	0.0042089	18.991	-5.63457	1.48948	-3.78291	0.000155004	0.00166906	COG0462	F; E	Phosphoribosylpyrophosphate synthetase
237040	-6.85668	6.78389	0.00139455	0.00553115	200.993	-5.89122	1.62473	-3.62596	0.000287885	0.00274582	COG3591	E	V8-like Glu-specific endopeptidase
180487	-6.85567	8.10546	0.00164003	0.00602004	481.382	-5.83303	1.59095	-3.66638	0.000246004	0.00242698	COG3250	G	Beta-galactosidase/beta-glucuronidase
285244	-6.85539	6.83687	0.0017648	0.00620083	189.956	-5.73593	1.66349	-3.44812	0.000564495	0.00466429	COG0168	P	Trk-type K+ transport system, membrane component
278516	-6.85498	5.86601	0.000774031	0.00469942	105.038	-5.8758	1.56333	-3.75851	0.00017093	0.00180744	COG0264	J	Translation elongation factor EF-Ts
229873	-6.85487	5.39243	0.000689531	0.00469942	66.2313	-5.69406	1.56663	-3.6346	0.00027841	0.00267	COG5434	G	Polygalacturonase
350179	-6.85469	5.89755	0.000782531	0.00469942	108.177	-5.90965	1.56575	-3.77431	0.000160448	0.001719	COG0436	E	Aspartate/methionine/tyrosine aminotransferase
245004	-6.85432	6.61539	0.00104705	0.00507274	163.58	-5.7768	1.56641	-3.68792	0.000226098	0.00226927	COG1158; COG3064	K; M	Transcription termination factor Rho; Membrane protein involved in colicin uptake
154370	-6.854	5.08615	0.00050937	0.00457765	79.2282	-6.27576	1.57829	-3.9763	6.99952e-05	0.000864853	COG3537	G	Putative alpha-1,2-mannosidase
204053	-6.85386	7.81593	0.00137699	0.0054973	382.186	-5.78506	1.57059	-3.68338	0.000230164	0.00230118	COG0745; COG2205; COG2207; COG3292; COG3292	T; K	DNA-binding response regulator, OmpR family, contains REC and winged-helix (wHTH) domain; K+-sensing histidine kinase KdpD; AraC-type DNA-binding domain and AraC-containing proteins; Periplasmic ligand-binding sensor domain; Periplasmic ligand-binding sensor domain
286998	-6.85374	6.11368	0.0011499	0.0051699	114.725	-5.72717	1.61291	-3.55083	0.000384019	0.00344154	COG0246	G	Mannitol-1-phosphate/altronate dehydrogenases
352144	-6.8532	4.75202	0.0005096	0.00457765	40.6888	-5.67202	1.5586	-3.63918	0.00027351	0.00263815	COG2197	T; K	DNA-binding response regulator, NarL/FixJ family, contains REC and HTH domains
253160	-6.85256	5.44518	0.000732339	0.00469942	72.5358	-5.79526	1.56956	-3.69228	0.000222249	0.00223631	COG5495	R	Predicted oxidoreductase, contains short-chain dehydrogenase (SDR) and DUF2520 domains
205142	-6.85119	5.96571	0.00107757	0.00510449	102.988	-5.74638	1.60523	-3.57978	0.000343881	0.00316631	COG4866	S	Uncharacterized protein
214598	-6.85082	5.60183	0.000803332	0.00469942	83.5755	-5.81569	1.58464	-3.67004	0.00024251	0.0023988	COG1712	R	Predicted dinucleotide-utilizing enzyme
204177	-6.84914	6.9045	0.00121216	0.00525242	210.197	-5.81124	1.5883	-3.65878	0.00025342	0.0024845	COG1297	S	Uncharacterized membrane protein, oligopeptide transporter (OPT) family
185023	-6.84903	6.30502	0.00134002	0.0054504	124.91	-5.67999	1.6223	-3.50119	0.00046319	0.0040004	COG2234	O	Zn-dependent amino- or carboxypeptidase, M28 family
214597	-6.8486	5.93015	0.00102387	0.00506209	101.128	-5.7764	1.60167	-3.60649	0.000310369	0.00291801	COG1052	R; H; C	Lactate dehydrogenase or related 2-hydroxyacid dehydrogenase
168868	-6.84835	6.06803	0.00110204	0.00513579	106.511	-5.67775	1.60948	-3.5277	0.000419192	0.00369123	COG3866	G	Pectate lyase
317247	-6.84809	5.18199	0.000613656	0.00463459	58.2857	-5.70708	1.55245	-3.67617	0.000236758	0.00235334	COG0302	H	GTP cyclohydrolase I
308486	-6.84771	4.5225	0.000304993	0.00450977	38.6566	-5.86815	1.51051	-3.88488	0.000102379	0.00118372	COG1670	J; O	Protein N-acetyltransferase, RimJ/RimL family
277509	-6.84695	5.89605	0.00113998	0.00516659	92.6534	-5.6408	1.63641	-3.44705	0.000566733	0.00467832	Unknown	Unknown
311933	-6.84693	4.85687	0.000362263	0.00450977	46.6493	-5.69923	1.48661	-3.83371	0.000126227	0.00140984	COG1014	C	Pyruvate:ferredoxin oxidoreductase or related 2-oxoacid:ferredoxin oxidoreductase, gamma subunit
185292	-6.84664	4.42351	0.000298125	0.00450977	32.7606	-5.6881	1.49611	-3.80194	0.000143567	0.00156812	COG0200	J	Ribosomal protein L15
169322	-6.84603	7.78454	0.00221349	0.00721266	387.299	-5.84352	1.67864	-3.48111	0.000499342	0.00422968	COG0841	V	Multidrug efflux pump subunit AcrB
268447	-6.84552	4.90199	0.000586784	0.00461508	44.8629	-5.6336	1.56972	-3.58892	0.000332046	0.00307995	COG0132	H	Dethiobiotin synthetase
191982	-6.84496	5.07497	0.000405722	0.00450977	57.1702	-5.8273	1.5051	-3.8717	0.00010808	0.0012362	COG0597	U; M	Lipoprotein signal peptidase
253648	-6.8448	5.21575	0.000724307	0.00469942	58.8863	-5.69839	1.59409	-3.57469	0.00035064	0.00321438	COG0745	T; K	DNA-binding response regulator, OmpR family, contains REC and winged-helix (wHTH) domain
300527	-6.84385	4.82738	0.00023482	0.00445102	47.3107	-5.78222	1.45559	-3.97243	7.11446e-05	0.000876464	COG3943	S	Uncharacterized conserved protein
325674	-6.84335	6.60334	0.00156582	0.00588962	170.993	-5.83728	1.65317	-3.53096	0.000414058	0.00365672	COG0556	L	Excinuclease UvrABC helicase subunit UvrB
277511	-6.84248	6.33869	0.00107502	0.00510449	141.406	-5.82785	1.59098	-3.66306	0.000249221	0.00245293	COG0823; COG1506	E; U	Periplasmic component of the Tol biopolymer transport system; Dipeptidyl aminopeptidase/acylaminoacyl peptidase
154842	-6.84	5.92467	0.00102989	0.00506209	102.117	-5.77609	1.60351	-3.60216	0.000315579	0.0029571	Unknown	Unknown
175593	-6.83955	6.69109	0.00161423	0.00600187	176.77	-5.79711	1.65233	-3.50844	0.000450745	0.00391591	COG0739	M	Murein DD-endopeptidase MepM and murein hydrolase activator NlpD, contain LysM domain
239936	-6.83894	6.16478	0.00112871	0.00516659	126.112	-5.94409	1.5813	-3.75899	0.0001706	0.0018047	COG0823; COG1506	E; U	Periplasmic component of the Tol biopolymer transport system; Dipeptidyl aminopeptidase/acylaminoacyl peptidase
330081	-6.83882	4.69562	0.000457332	0.00453205	43.4605	-5.79592	1.56286	-3.70853	0.000208464	0.0021215	COG0357	J	16S rRNA G527 N7-methylase RsmG (former glucose-inhibited division protein B)
285195	-6.83868	5.82945	0.00094316	0.0049828	97.5923	-5.78796	1.55409	-3.72433	0.000195833	0.00202022	COG1043	M	Acyl-[acyl carrier protein]--UDP-N-acetylglucosamine O-acyltransferase
349165	-6.83847	4.95482	0.000516762	0.00457765	51.3578	-5.80867	1.53958	-3.7729	0.00016136	0.00172564	COG2204	T	DNA-binding transcriptional response regulator, NtrC family, contains REC, AAA-type ATPase, and a Fis-type DNA-binding domains
299881	-6.83611	5.09856	0.000401537	0.00450977	57.5575	-5.82701	1.509	-3.8615	0.000112695	0.00128269	COG0169	E	Shikimate 5-dehydrogenase
342726	-6.83585	7.28065	0.00181621	0.00632698	273.546	-5.82947	1.6514	-3.53001	0.000415538	0.00366722	COG3537	G	Putative alpha-1,2-mannosidase
316036	-6.83495	5.41666	0.000809802	0.00469942	73.1066	-5.77561	1.61446	-3.57743	0.00034699	0.00319064	COG1449	G	Alpha-amylase/alpha-mannosidase, GH57 family
224065	-6.8342	4.86877	0.000541373	0.00457765	44.5373	-5.63957	1.56634	-3.60049	0.000317623	0.00297144	COG0563	F	Adenylate kinase or related kinase
350616	-6.83376	4.53036	0.000428964	0.00450977	27.7926	-5.91152	1.4958	-3.95208	7.74747e-05	0.000937409	COG0322	L	Excinuclease UvrABC, nuclease subunit
161518	-6.83337	6.35093	0.0011454	0.00516659	162.567	-6.01231	1.60645	-3.7426	0.000182128	0.00190337	COG3408	G	Glycogen debranching enzyme (alpha-1,6-glucosidase)
205277	-6.83205	7.1252	0.00231192	0.00744022	227.706	-5.70141	1.72519	-3.30481	0.000950413	0.00708104	Unknown	Unknown
194823	-6.83163	5.44898	0.000751102	0.00469942	73.6077	-5.78948	1.57434	-3.6774	0.000235622	0.00234578	COG0637	G; R	Beta-phosphoglucomutase or related phosphatase, HAD superfamily
227136	-6.8316	7.21682	0.00176339	0.00620083	246.622	-5.72341	1.6436	-3.48224	0.000497232	0.00421873	COG1629; COG4772	P	Outer membrane receptor proteins, mostly Fe transport; Outer membrane receptor for Fe3+-dicitrate
299880	-6.83147	5.99627	0.00126073	0.00532849	105.51	-5.74285	1.64966	-3.48123	0.000499115	0.00422832	COG1073	T	Fermentation-respiration switch protein FrsA, has esterase activity, DUF1100 family
336489	-6.83122	6.42076	0.0013939	0.00553115	148.516	-5.77016	1.63551	-3.52804	0.000418652	0.00368777	COG0577	V	ABC-type antimicrobial peptide transport system, permease component
277415	-6.83111	5.52104	0.000808545	0.00469942	77.8783	-5.77116	1.5786	-3.65587	0.000256314	0.00250602	Unknown	Unknown
283349	-6.83089	5.97926	0.0010618	0.00510243	110.026	-5.789	1.6077	-3.60081	0.000317228	0.00296959	COG1087	M	UDP-glucose 4-epimerase
335501	-6.83065	5.6096	0.000941295	0.0049828	80.6688	-5.74637	1.6223	-3.54212	0.000396922	0.00353611	COG2755	E	Lysophospholipase L1 or related esterase
171007	-6.82894	6.47143	0.00134874	0.00545675	149.246	-5.75247	1.639	-3.50973	0.000448557	0.00389915	COG0738	G	Fucose permease
277418	-6.82804	3.51372	0.000144742	0.0042089	17.7055	-5.58126	1.4796	-3.77215	0.00016185	0.00172941	Unknown	Unknown
297609	-6.827	3.92858	0.000130729	0.0040923	29.009	-5.97935	1.45111	-4.12053	3.78e-05	0.000515944	Unknown	Unknown
202053	-6.827	6.22399	0.0012314	0.00528465	134.692	-5.86036	1.62281	-3.61124	0.000304739	0.00287956	COG0156	H	7-keto-8-aminopelargonate synthetase or related enzyme
247905	-6.82679	7.624	0.00217422	0.0071193	330.273	-5.74472	1.67007	-3.4398	0.000582139	0.0047761	COG1615; COG4206	H; S	Uncharacterized membrane protein, UPF0182 family; Outer membrane cobalamin receptor protein
255996	-6.82672	7.23553	0.00214272	0.00703631	246.817	-5.70407	1.68328	-3.38866	0.000702357	0.00553549	COG0425; COG0446; COG0607; COG2210	C; P; I; O	TusA-related sulfurtransferase; NADPH-dependent 2,4-dienoyl-CoA reductase, sulfur reductase, or a related oxidoreductase; Rhodanese-related sulfurtransferase; Peroxiredoxin family protein
255994	-6.82592	5.75598	0.000784833	0.00469942	85.2482	-5.651	1.54807	-3.65034	0.000261896	0.00254834	COG0038	P	H+/Cl- antiporter ClcA
311893	-6.8247	6.36342	0.000991988	0.00502672	136.303	-5.72284	1.55281	-3.68548	0.000228275	0.00228655	COG0147	E; H	Anthranilate/para-aminobenzoate synthases component I
323325	-6.82465	6.79305	0.00096939	0.00500308	191.626	-5.77981	1.53447	-3.76665	0.000165454	0.00176082	COG0539; COG0539	J	Ribosomal protein S1; Ribosomal protein S1
351498	-6.8245	6.86021	0.0019332	0.00660047	180.107	-5.64095	1.66286	-3.39233	0.000693013	0.0054762	COG1615; COG4206	H; S	Uncharacterized membrane protein, UPF0182 family; Outer membrane cobalamin receptor protein
259373	-6.82393	6.62089	0.0013287	0.00544067	161.325	-5.70357	1.60375	-3.5564	0.000375974	0.00338678	COG0028	E; H	Acetolactate synthase large subunit or other thiamine pyrophosphate-requiring enzyme
210911	-6.82346	5.20623	0.000708044	0.00469942	62.2269	-5.76041	1.59784	-3.60512	0.000312004	0.00292918	COG0546	C	Phosphoglycolate phosphatase, HAD superfamily
154847	-6.82331	6.69161	0.001634	0.00602004	178.209	-5.793	1.65262	-3.50535	0.000456011	0.00395208	Unknown	Unknown
219168	-6.82311	4.78486	0.000449315	0.00453002	44.7147	-5.74431	1.5236	-3.77023	0.000163096	0.00174025	COG0490; COG2985; COG2985	R; P	K+/H+ antiporter YhaU, regulatory subunit KhtT; Uncharacterized membrane protein YbjL, putative transporter; Uncharacterized membrane protein YbjL, putative transporter
334977	-6.82304	3.86676	0.000186774	0.00441027	23.7069	-5.7104	1.46941	-3.88619	0.000101831	0.00117775	COG0178	L	Excinuclease UvrABC ATPase subunit
154849	-6.82295	7.64907	0.00151805	0.00580856	341.418	-5.75488	1.59665	-3.60435	0.000312931	0.00293558	COG1629	P	Outer membrane receptor proteins, mostly Fe transport
295380	-6.82212	6.57077	0.00127574	0.00535541	158.584	-5.71731	1.60327	-3.56603	0.000362427	0.00329713	COG4690	E	Dipeptidase
312482	-6.82102	6.69958	0.00165499	0.00603854	174.013	-5.74723	1.6501	-3.48295	0.000495919	0.00421207	COG0436	E	Aspartate/methionine/tyrosine aminotransferase
320733	-6.8209	4.5335	0.000417818	0.00450977	38.8413	-5.73664	1.5522	-3.69581	0.000219187	0.00220994	COG1716	T	Forkhead associated (FHA) domain, binds pSer, pThr, pTyr
307150	-6.82072	6.52729	0.00140744	0.0055658	157.431	-5.85189	1.59968	-3.65816	0.00025403	0.00248821	COG0370; COG1918	P	Fe2+ transport system protein B; Fe2+ transport system protein FeoA
337303	-6.81983	7.03633	0.00162004	0.00600547	230.168	-5.77899	1.63649	-3.53132	0.000413486	0.00365382	COG2755	E	Lysophospholipase L1 or related esterase
306428	-6.81966	6.24781	0.00130521	0.00540591	129.267	-5.7726	1.62499	-3.55239	0.000381753	0.00342694	COG1253	R	Hemolysin or related protein, contains CBS domains
169319	-6.81945	5.84495	0.000965956	0.00500212	102.872	-5.84117	1.59966	-3.6515	0.000260718	0.0025395	COG1162	J	Putative ribosome biogenesis GTPase RsgA
291241	-6.81913	6.41096	0.0011595	0.005189	141.744	-5.73185	1.58983	-3.60531	0.000311776	0.0029284	COG0475; COG0589	T; P	Kef-type K+ transport system, membrane component KefB; Nucleotide-binding universal stress protein, UspA family
336529	-6.81518	6.88811	0.00138977	0.0055252	212.011	-5.81291	1.59617	-3.64179	0.000270747	0.00261754	COG3507	G	Beta-xylosidase
303794	-6.81417	7.12699	0.00162472	0.00600664	234.805	-5.75149	1.6412	-3.50445	0.00045755	0.00396222	COG0841	V	Multidrug efflux pump subunit AcrB
322337	-6.81399	5.96249	0.000902928	0.00488407	100.829	-5.69257	1.56196	-3.64451	0.000267899	0.00259533	COG1726	C	Na+-transporting NADH:ubiquinone oxidoreductase, subunit NqrA
118059	-6.8137	5.90311	0.000157743	0.00421439	115.002	-5.93513	1.34267	-4.42041	9.85157e-06	0.000165332	Unknown	Unknown
289203	-6.81276	8.03664	0.00215259	0.00705835	450.701	-5.75897	1.65673	-3.4761	0.000508761	0.0042964	COG4771	P	Outer membrane receptor for ferrienterochelin and colicins
345082	-6.81261	6.35054	0.00112803	0.00516659	184.475	-6.80032	1.60795	-4.22919	2.34534e-05	0.000347825	COG3534	G	Alpha-L-arabinofuranosidase
261161	-6.81234	4.92504	0.000635694	0.00466561	40.688	-5.45292	1.53281	-3.55746	0.000374458	0.00337555	COG1564	H	Thiamine pyrophosphokinase
253163	-6.81174	5.74019	0.00089584	0.00487428	83.9109	-5.60969	1.58843	-3.53159	0.000413072	0.00365183	COG1052	R; H; C	Lactate dehydrogenase or related 2-hydroxyacid dehydrogenase
214595	-6.81149	6.67628	0.00113803	0.00516659	175.1	-5.76976	1.57051	-3.67382	0.000238955	0.0023708	COG4108	J	Peptide chain release factor RF-3
306231	-6.81123	4.93432	0.00033554	0.00450977	48.367	-5.71147	1.45734	-3.91909	8.88825e-05	0.00104928	COG0334	E	Glutamate dehydrogenase/leucine dehydrogenase
247189	-6.81062	7.4965	0.00209731	0.00692354	308.307	-5.72843	1.66537	-3.43972	0.000582308	0.00477649	COG0046; COG0047	F	Phosphoribosylformylglycinamidine (FGAM) synthase, synthetase domain; Phosphoribosylformylglycinamidine (FGAM) synthase, glutamine amidotransferase domain
342614	-6.81039	6.80354	0.00034102	0.00450977	183.617	-5.71842	1.37309	-4.16464	3.11849e-05	0.000440352	COG0674; COG1013; COG1014; COG1143	C	Pyruvate:ferredoxin oxidoreductase or related 2-oxoacid:ferredoxin oxidoreductase, alpha subunit; Pyruvate:ferredoxin oxidoreductase or related 2-oxoacid:ferredoxin oxidoreductase, beta subunit; Pyruvate:ferredoxin oxidoreductase or related 2-oxoacid:ferredoxin oxidoreductase, gamma subunit; Formate hydrogenlyase subunit 6/NADH:ubiquinone oxidoreductase 23 kD subunit (chain I)
236604	-6.81025	6.64401	0.00142401	0.00560236	170.893	-5.7623	1.61119	-3.57642	0.000348337	0.00319911	Unknown	Unknown
229546	-6.80927	4.22921	0.000274565	0.00450137	30.4487	-5.66389	1.48809	-3.80614	0.00014115	0.00154795	COG0697	E; G; R	Permease of the drug/metabolite transporter (DMT) superfamily
205141	-6.80882	5.18219	0.000743265	0.00469942	57.6022	-5.66812	1.59293	-3.55831	0.00037325	0.00336789	COG1346	M	Putative effector of murein hydrolase
229606	-6.80854	7.90414	0.00289896	0.00897832	413.903	-5.76066	1.72989	-3.33007	0.000868248	0.00657567	COG0841	V	Multidrug efflux pump subunit AcrB
312111	-6.80829	4.56145	0.000463498	0.00453775	36.8264	-5.64957	1.54706	-3.6518	0.000260405	0.00253711	COG5652	S	VanZ like family protein (function unknown)
306752	-6.80719	5.25031	0.000703451	0.00469942	72.0499	-6.62815	1.56449	-4.23663	2.26903e-05	0.00033865	COG4942	D	Septal ring factor EnvC, activator of murein hydrolases AmiA and AmiB
207651	-6.80682	5.22726	0.000658089	0.00467998	62.7867	-5.74797	1.55831	-3.68859	0.000225496	0.00226475	COG1506	E	Dipeptidyl aminopeptidase/acylaminoacyl peptidase
247555	-6.80613	4.08241	0.000272717	0.00450137	26.5064	-5.68373	1.51496	-3.75174	0.000175609	0.00184653	COG2207	K	AraC-type DNA-binding domain and AraC-containing proteins
299533	-6.80523	7.71607	0.0023712	0.00757955	335.973	-5.64967	1.67568	-3.37157	0.000747408	0.00582017	COG1629	P	Outer membrane receptor proteins, mostly Fe transport
177185	-6.8052	7.12416	0.00193511	0.00660047	234.195	-5.76274	1.63751	-3.51922	0.000432821	0.00378863	COG1807	M	4-amino-4-deoxy-L-arabinose transferase or related glycosyltransferase of PMT family
289335	-6.80497	4.64368	0.000156737	0.00421439	42.3889	-5.74398	1.38997	-4.13246	3.58904e-05	0.000494726	COG0080	J	Ribosomal protein L11
229318	-6.80493	7.48702	0.00257615	0.00809457	280.837	-5.62301	1.70269	-3.30243	0.000958522	0.00713227	COG0841	V	Multidrug efflux pump subunit AcrB
158879	-6.80476	6.75327	0.0014775	0.00570806	179.645	-5.70813	1.61791	-3.52809	0.000418574	0.00368777	COG1649	S	Uncharacterized lipoprotein YddW, UPF0748 family
242887	-6.80452	6.85492	0.00187147	0.00646903	190.994	-5.69486	1.66231	-3.42588	0.000612819	0.00497869	COG1884	I	Methylmalonyl-CoA mutase, N-terminal domain/subunit
298776	-6.80447	5.62581	0.000712384	0.00469942	84.8865	-5.76922	1.54609	-3.73148	0.000190355	0.00197355	COG5434	G	Polygalacturonase
306232	-6.803	7.67332	0.00199795	0.00674895	341.778	-5.69495	1.63466	-3.48387	0.000494225	0.00420242	COG0574; COG0745; COG0784	T; G; K	Phosphoenolpyruvate synthase/pyruvate phosphate dikinase; DNA-binding response regulator, OmpR family, contains REC and winged-helix (wHTH) domain; CheY chemotaxis protein or a CheY-like REC (receiver) domain
326827	-6.80233	6.64466	0.00166704	0.00606599	172.492	-5.73421	1.65178	-3.47154	0.000517476	0.00435339	COG1070	G	Sugar (pentulose or hexulose) kinase
305459	-6.80182	6.49221	0.00155507	0.00587619	148.122	-5.66794	1.63896	-3.45826	0.000543675	0.00452822	COG2183	K	Transcriptional accessory protein Tex/SPT6
175584	-6.80116	5.28777	0.000682464	0.00469942	55.512	-5.49156	1.5488	-3.54569	0.00039158	0.00349623	COG2855	S	Uncharacterized membrane protein YadS
342769	-6.80075	5.34274	0.000629689	0.00466	61.158	-5.57588	1.5194	-3.66979	0.000242753	0.00240057	Unknown	Unknown
181446	-6.80027	5.30783	0.000559839	0.00457765	65.5232	-5.738	1.52029	-3.77429	0.000160464	0.001719	COG0543	H; C	NAD(P)H-flavin reductase
287001	-6.80011	5.318	0.000587673	0.00461508	69.9488	-5.77918	1.52581	-3.78761	0.000152105	0.00164373	COG0614	P	ABC-type Fe3+-hydroxamate transport system, periplasmic component
242199	-6.79962	5.93269	0.000736593	0.00469942	108.317	-5.76883	1.52661	-3.77885	0.000157552	0.00169238	COG2071; COG2355	E	Gamma-glutamyl-gamma-aminobutyrate hydrolase PuuD (putrescine degradation), contains GATase1-like domain; Zn-dependent dipeptidase, microsomal dipeptidase homolog
247554	-6.79924	7.07176	0.00207908	0.00689493	226.648	-5.72818	1.67774	-3.41423	0.000639635	0.00515179	Unknown	Unknown
316373	-6.79891	5.66172	0.00114047	0.00516659	82.5571	-5.66756	1.63946	-3.45697	0.000546285	0.00454644	Unknown	Unknown
333927	-6.79582	5.68298	0.000783097	0.00469942	84.3717	-5.67645	1.54515	-3.67372	0.000239044	0.00237106	Unknown	Unknown
322392	-6.79473	6.5614	0.00133725	0.00544519	160.774	-5.72048	1.60689	-3.55997	0.000370902	0.00335112	COG3119	P	Arylsulfatase A or related enzyme
352145	-6.79472	5.10667	0.000589826	0.00461594	55.3785	-5.6424	1.54473	-3.65268	0.000259523	0.0025304	COG0247	C	Fe-S oxidoreductase
309168	-6.79427	6.03841	0.00123744	0.00529334	106.478	-5.68003	1.61145	-3.5248	0.000423799	0.00372396	COG2271	G	Sugar phosphate permease
307064	-6.79371	6.96496	0.00161154	0.00600059	214.375	-5.73459	1.62815	-3.52215	0.000428067	0.00375489	COG0719	O	Fe-S cluster assembly scaffold protein SufB
340536	-6.7934	5.78005	0.000530726	0.00457765	99.4815	-5.85724	1.4858	-3.94214	8.07583e-05	0.000969562	COG1502	I	Phosphatidylserine/phosphatidylglycerophosphate/cardiolipin synthase or related enzyme
242886	-6.79205	7.14396	0.00214814	0.0070472	240.724	-5.72327	1.68321	-3.40021	0.000673335	0.00535784	COG1884; COG2185	I	Methylmalonyl-CoA mutase, N-terminal domain/subunit; Methylmalonyl-CoA mutase, C-terminal domain/subunit (cobalamin-binding)
217792	-6.79181	7.31875	0.00145153	0.00565039	257.15	-5.64347	1.578	-3.57633	0.000348446	0.00319973	COG1305	O	Transglutaminase-like enzyme, putative cysteine protease
304638	-6.78992	5.79349	0.0010253	0.00506209	88.0902	-5.65089	1.59061	-3.55265	0.000381366	0.0034251	Unknown	Unknown
289817	-6.78954	5.87876	0.00113298	0.00516659	86.921	-5.52831	1.59111	-3.47449	0.000511824	0.00431645	Unknown	Unknown
308488	-6.7895	5.23816	0.000543014	0.00457765	63.0451	-5.74198	1.51778	-3.78315	0.000154855	0.00166817	COG0353	L	Recombinational DNA repair protein RecR
168737	-6.78939	4.23318	0.000565215	0.00457845	38.4841	-6.07736	1.62321	-3.74404	0.000181084	0.0018951	Unknown	Unknown
294570	-6.78917	8.07505	0.00229988	0.00740923	458.257	-5.71092	1.66213	-3.43591	0.000590567	0.00483527	COG0745; COG2205; COG3292; COG3292	T; K	DNA-binding response regulator, OmpR family, contains REC and winged-helix (wHTH) domain; K+-sensing histidine kinase KdpD; Periplasmic ligand-binding sensor domain; Periplasmic ligand-binding sensor domain
228323	-6.78896	4.30881	0.000301166	0.00450977	33.0422	-5.71067	1.49791	-3.81242	0.000137615	0.00151455	COG0245	I	2C-methyl-D-erythritol 2,4-cyclodiphosphate synthase
184358	-6.78862	6.0864	0.0010782	0.00510449	128.897	-6.63362	1.57615	-4.20876	2.56779e-05	0.000374032	Unknown	Unknown
336444	-6.78799	6.59434	0.00166335	0.00605586	160.239	-5.69754	1.64601	-3.46143	0.00053731	0.00448713	COG1073	T	Fermentation-respiration switch protein FrsA, has esterase activity, DUF1100 family
249731	-6.78791	6.47251	0.00128945	0.00537831	150.672	-5.70882	1.60114	-3.56547	0.000363204	0.00330339	Unknown	Unknown
252467	-6.78701	4.94733	0.000401217	0.00450977	48.0477	-5.49781	1.45817	-3.77035	0.00016302	0.00173969	COG0108; COG0807	H	3,4-dihydroxy-2-butanone 4-phosphate synthase; GTP cyclohydrolase II
345728	-6.78654	6.59586	0.00164551	0.00603022	161.728	-5.68217	1.60544	-3.53932	0.000401163	0.00356418	COG0466	O	ATP-dependent Lon protease, bacterial type
316256	-6.78536	6.43086	0.0015256	0.00582005	138.632	-5.63487	1.63224	-3.45223	0.000555971	0.00461225	COG1219	O	ATP-dependent protease Clp, ATPase subunit
295381	-6.78517	4.50499	0.000359441	0.00450977	37.5229	-5.71322	1.51549	-3.76989	0.000163317	0.00174212	COG0664	T	cAMP-binding domain of CRP or a regulatory subunit of cAMP-dependent protein kinases
289334	-6.78484	4.85788	0.000420691	0.00450977	45.4011	-5.64232	1.48658	-3.79549	0.000147351	0.00160225	COG0250	K	Transcription antitermination factor NusG
184352	-6.7842	5.23993	0.000777736	0.00469942	63.132	-5.73352	1.59944	-3.58471	0.000337457	0.00311784	COG2152	G	Predicted glycosyl hydrolase, GH43/DUF377 family
340753	-6.78415	6.46454	0.00105426	0.00509925	144.403	-5.66466	1.55805	-3.63575	0.000277177	0.00266216	COG0423	J	Glycyl-tRNA synthetase (class II)
304170	-6.78394	7.81448	0.00102604	0.00506209	384.916	-5.72762	1.50059	-3.81691	0.000135134	0.00149424	COG0086; COG0845	K; M; V	DNA-directed RNA polymerase, beta' subunit/160 kD subunit; Multidrug efflux pump subunit AcrA (membrane-fusion protein)
185293	-6.78344	6.67065	0.00171287	0.00612561	170.947	-5.71855	1.64834	-3.46928	0.00052186	0.00438389	COG0201	U	Preprotein translocase subunit SecY
286383	-6.78293	5.50482	0.000993598	0.00503108	86.9554	-5.87257	1.63879	-3.58349	0.000339032	0.00313085	COG0412	Q	Dienelactone hydrolase
244742	-6.78262	4.30089	0.000356622	0.00450977	31.6255	-5.64879	1.53401	-3.68237	0.000231075	0.00230851	COG1089	M	GDP-D-mannose dehydratase
332694	-6.78133	3.6568	0.000138584	0.0041694	19.9764	-5.59922	1.45057	-3.86003	0.000113375	0.00128946	Unknown	Unknown
340062	-6.781	5.7572	0.000648151	0.00466561	88.7627	-5.68103	1.51195	-3.75742	0.000171671	0.00181394	COG0005	F	Purine nucleoside phosphorylase
294945	-6.781	6.1852	0.00111361	0.00515553	115.645	-5.63146	1.57597	-3.57332	0.000352484	0.0032246	Unknown	Unknown
325602	-6.78077	5.16606	0.000637292	0.00466561	63.4153	-5.81539	1.559	-3.73021	0.000191324	0.00198077	COG1506	E	Dipeptidyl aminopeptidase/acylaminoacyl peptidase
269041	-6.77984	6.05782	0.00126661	0.00533316	109.505	-5.68853	1.61171	-3.52949	0.000416354	0.00367054	COG0002	E	N-acetyl-gamma-glutamylphosphate reductase
307263	-6.77972	6.50949	0.00158683	0.00595529	148.802	-5.65251	1.63808	-3.45069	0.00055916	0.00462958	COG1418; COG4372	J; R; S	HD superfamily phosphodieaserase, includes HD domain of RNase Y; Uncharacterized conserved protein, contains DUF3084 domain
202051	-6.77871	5.54059	0.000690359	0.00469942	73.1502	-5.63108	1.52862	-3.68377	0.000229807	0.00229881	COG0524	G	Sugar or nucleoside kinase, ribokinase family
293351	-6.77831	8.02858	0.00231237	0.00744022	432.057	-5.67851	1.65628	-3.42847	0.000606997	0.00494183	COG1629; COG4771	P	Outer membrane receptor proteins, mostly Fe transport; Outer membrane receptor for ferrienterochelin and colicins
353026	-6.77762	6.68283	0.00120315	0.00523337	180.66	-5.76389	1.57268	-3.665	0.000247341	0.00243666	COG2730	G	Aryl-phospho-beta-D-glucosidase BglC, GH1 family
127593	-6.77693	3.93067	0.000278133	0.00450137	32.1444	-6.0441	1.55819	-3.87892	0.000104919	0.00120716	Unknown	Unknown
299883	-6.77691	4.44137	0.000336358	0.00450977	34.1566	-5.59402	1.49499	-3.74186	0.000182665	0.00190819	COG0463	M	Glycosyltransferase involved in cell wall bisynthesis
349504	-6.77645	6.02576	0.00140672	0.0055658	106.125	-5.65015	1.65229	-3.41958	0.00062718	0.00507157	COG0524	G	Sugar or nucleoside kinase, ribokinase family
183754	-6.77561	5.85718	0.00119164	0.00521803	82.9068	-5.48736	1.59443	-3.44157	0.000578339	0.00475326	Unknown	Unknown
281956	-6.77553	6.60329	0.00170654	0.00611996	166.1	-5.72678	1.65005	-3.47067	0.000519156	0.00436556	COG3274	M	Surface polysaccharide O-acyltransferase, integral membrane enzyme
287736	-6.77528	6.83793	0.00191953	0.00658081	192.396	-5.70683	1.66305	-3.43155	0.000600137	0.00489604	COG5434	G	Polygalacturonase
278362	-6.77435	4.6775	0.000419623	0.00450977	45.2216	-5.78675	1.52291	-3.79979	0.000144816	0.00157902	COG1216	G	Glycosyltransferase, GT2 family
225315	-6.7736	6.68105	0.00205489	0.00685542	151.612	-5.5036	1.66148	-3.31247	0.000924751	0.00693171	COG1142; COG4624	C	Fe-S-cluster-containing hydrogenase component 2; Iron only hydrogenase large subunit, C-terminal domain
311934	-6.77328	6.34007	0.00143254	0.00561453	141.587	-5.7527	1.63027	-3.52869	0.000417623	0.00368044	Unknown	Unknown
354408	-6.77314	6.80002	0.00189832	0.0065248	188.398	-5.69018	1.66307	-3.4215	0.000622774	0.00504082	COG0823; COG1506	E; U	Periplasmic component of the Tol biopolymer transport system; Dipeptidyl aminopeptidase/acylaminoacyl peptidase
261411	-6.77292	5.16912	0.000761898	0.00469942	59.538	-5.6798	1.59932	-3.55139	0.000383203	0.00343709	COG2884	D	ABC-type ATPase involved in cell division
260265	-6.77154	7.05212	0.00104554	0.00507274	228.344	-5.70866	1.52749	-3.73729	0.000186016	0.00193648	COG1874	G	Beta-galactosidase GanA
268177	-6.77104	5.0983	0.000860032	0.00477499	46.4865	-5.40371	1.58658	-3.40589	0.000659483	0.00527215	COG0614	P	ABC-type Fe3+-hydroxamate transport system, periplasmic component
169324	-6.7706	7.03644	0.00208461	0.00690193	225.668	-5.71631	1.67659	-3.40949	0.000650855	0.00522037	COG0531	E	Amino acid transporter
308337	-6.77052	6.11246	0.0014644	0.00567388	112.188	-5.64718	1.65594	-3.41025	0.00064903	0.00520743	COG2334	T	Ser/Thr protein kinase RdoA involved in Cpx stress response, MazF antagonist
180489	-6.77039	6.65784	0.00176479	0.00620083	173.896	-5.73404	1.6546	-3.46552	0.000529212	0.00443278	Unknown	Unknown
242089	-6.7703	7.01373	0.00145658	0.00565669	223.386	-5.72979	1.59685	-3.58817	0.000333004	0.00308694	COG1452	M	LPS assembly outer membrane protein LptD (organic solvent tolerance protein OstA)
284899	-6.7702	5.50936	0.0021907	0.00715878	85.5025	-5.84802	1.81538	-3.22137	0.0012758	0.00900334	COG0248	F; T; P	Exopolyphosphatase/pppGpp-phosphohydrolase
173965	-6.77012	6.71638	0.00135185	0.00545675	162.093	-5.55585	1.57523	-3.52701	0.000420289	0.00369873	COG3525	G	N-acetyl-beta-hexosaminidase
345120	-6.76986	6.6269	0.00145661	0.00565669	167.292	-5.69079	1.61018	-3.53427	0.000408906	0.00362313	COG1022	I	Long-chain acyl-CoA synthetase (AMP-forming)
244198	-6.76949	6.94451	0.00170397	0.00611731	221.53	-5.7663	1.6327	-3.53176	0.0004128	0.00365112	COG3855	G	Fructose-1,6-bisphosphatase
330082	-6.76918	4.66025	0.00052588	0.00457765	40.6479	-5.66312	1.55849	-3.63373	0.000279351	0.00267732	COG0491	R	Glyoxylase or a related metal-dependent hydrolase, beta-lactamase superfamily II
307065	-6.76892	5.06845	0.000584109	0.00461508	56.2739	-5.7129	1.54266	-3.70328	0.000212829	0.00215652	COG1286	S	Uncharacterized membrane protein, required for colicin V production
227355	-6.76828	3.873	0.000232019	0.0044474	22.4181	-5.54907	1.50446	-3.68841	0.000225662	0.0022661	COG0493; COG0543	E; H; C; R	NADPH-dependent glutamate synthase beta chain or related oxidoreductase; NAD(P)H-flavin reductase
350178	-6.76827	5.88103	0.00106109	0.00510243	101.275	-5.83611	1.56416	-3.73115	0.000190607	0.00197544	COG0108; COG0807	H	3,4-dihydroxy-2-butanone 4-phosphate synthase; GTP cyclohydrolase II
316038	-6.76591	5.95563	0.00108943	0.00511738	105.238	-5.72805	1.6085	-3.5611	0.000369303	0.00334391	COG3408	G	Glycogen debranching enzyme (alpha-1,6-glucosidase)
211384	-6.76566	6.48262	0.00175328	0.00619472	154.487	-5.72961	1.68544	-3.39947	0.000675178	0.00536966	COG0743	I	1-deoxy-D-xylulose 5-phosphate reductoisomerase
331833	-6.76543	4.9661	0.000493408	0.00457765	40.5517	-5.38059	1.48484	-3.62369	0.000290435	0.00276698	COG0037	J	tRNA(Ile)-lysidine synthase TilS/MesJ
320193	-6.76534	6.27041	0.00113213	0.00516659	133.074	-5.72122	1.58591	-3.60753	0.000309125	0.00290931	COG0280; COG0281	C	Phosphotransacetylase; Malic enzyme
327605	-6.76526	5.08433	0.0018088	0.00630446	62.8336	-5.84511	1.79143	-3.26283	0.00110307	0.00799901	COG0526	O	Thiol-disulfide isomerase or thioredoxin
160733	-6.76524	6.58723	0.0014232	0.00560236	157.657	-5.65522	1.60415	-3.52538	0.000422882	0.00371807	COG3589	S	Uncharacterized protein
154841	-6.76495	5.67391	0.000679674	0.00469942	85.1874	-5.70704	1.53569	-3.71628	0.00020218	0.00207121	Unknown	Unknown
204050	-6.76362	7.65366	0.00170297	0.00611698	340.573	-5.67714	1.59814	-3.55235	0.000381803	0.00342698	COG4206; COG4771	H; P	Outer membrane cobalamin receptor protein; Outer membrane receptor for ferrienterochelin and colicins
282818	-6.76353	5.41722	0.000756774	0.00469942	77.2291	-5.81856	1.57359	-3.69763	0.000217622	0.00219681	COG1605; COG2876	E	Chorismate mutase; 3-deoxy-D-arabino-heptulosonate 7-phosphate (DAHP) synthase
293016	-6.7635	6.9095	0.00168076	0.0060776	206.324	-5.71826	1.62803	-3.51238	0.000444118	0.0038704	COG0649; COG0852	C	NADH:ubiquinone oxidoreductase 49 kD subunit (chain D); NADH:ubiquinone oxidoreductase 27 kD subunit (chain C)
355520	-6.76349	6.17313	0.000903687	0.00488407	123.892	-5.73287	1.54335	-3.71457	0.000203547	0.00208181	COG1215	N	Glycosyltransferase, catalytic subunit of cellulose synthase and poly-beta-1,6-N-acetylglucosamine synthase
348224	-6.76197	5.15849	0.000660018	0.00468872	58.7901	-5.6867	1.55342	-3.66077	0.000251463	0.00247143	COG0447	H	1,4-Dihydroxy-2-naphthoyl-CoA synthase
185290	-6.76182	5.12275	0.000347673	0.00450977	54.8643	-5.60425	1.4305	-3.91768	8.94047e-05	0.00105429	COG0098	J	Ribosomal protein S5
211181	-6.76078	6.99753	0.00213045	0.00699947	213.228	-5.68482	1.67339	-3.39719	0.000680824	0.00540599	Unknown	Unknown
339839	-6.75984	4.70396	0.000557962	0.00457765	41.0251	-5.60678	1.55989	-3.59435	0.000325206	0.00302696	COG2431	S	Uncharacterized membrane protein YbjE, DUF340 family
287000	-6.75945	5.03717	0.000592964	0.00462968	59.0309	-5.824	1.54832	-3.7615	0.0001689	0.00179025	COG2243	H	Precorrin-2 methylase
234164	-6.75938	4.7787	0.000583499	0.00461508	44.8849	-5.7101	1.57084	-3.63506	0.000277917	0.00266698	COG0193	J	Peptidyl-tRNA hydrolase
311932	-6.75934	5.12583	0.000782752	0.00469942	52.0594	-5.54282	1.58337	-3.50064	0.000464147	0.00400552	COG1013	C	Pyruvate:ferredoxin oxidoreductase or related 2-oxoacid:ferredoxin oxidoreductase, beta subunit
353890	-6.75904	4.45286	0.000418629	0.00450977	32.0986	-5.52862	1.49845	-3.68957	0.000224636	0.0022567	COG0823; COG1506	E; U	Periplasmic component of the Tol biopolymer transport system; Dipeptidyl aminopeptidase/acylaminoacyl peptidase
229886	-6.75891	6.21767	0.0011398	0.00516659	130.356	-5.7297	1.58716	-3.61002	0.000306172	0.00288838	COG0436	E	Aspartate/methionine/tyrosine aminotransferase
288171	-6.75883	6.2421	0.00142505	0.00560236	127.409	-5.6921	1.62579	-3.50113	0.000463292	0.0040004	COG1835	M	Peptidoglycan/LPS O-acetylase OafA/YrhL, contains acyltransferase and SGNH-hydrolase domains
298775	-6.75879	6.11351	0.00131937	0.00542696	112.66	-5.6486	1.61371	-3.50038	0.000464591	0.00400843	COG2755; COG3401	E; R	Lysophospholipase L1 or related esterase; Fibronectin type 3 domain
171003	-6.75852	4.8697	0.000617733	0.00463754	47.5804	-5.69487	1.57318	-3.61998	0.000294628	0.00279843	COG1051; COG4111	F; S	ADP-ribose pyrophosphatase YjhB, NUDIX family; Uncharacterized conserved protein
229876	-6.75742	6.45589	0.00134376	0.00545675	139.742	-5.60765	1.59504	-3.51568	0.000438633	0.00383059	COG5434	G	Polygalacturonase
233509	-6.75727	6.11667	0.00133793	0.00544519	112.255	-5.63328	1.61233	-3.49388	0.000476051	0.00408249	COG0216	J	Protein chain release factor A
328264	-6.75688	5.47211	0.00176343	0.00620083	52.1323	-6.27798	1.66192	-3.77754	0.000158387	0.00169965	COG0204; COG2813; COG4258	J; I; R	1-acyl-sn-glycerol-3-phosphate acyltransferase; 16S rRNA G1207 methylase RsmC; Predicted exporter
275311	-6.75672	6.02009	0.00126641	0.00533316	104.421	-5.60725	1.60832	-3.48641	0.000489549	0.00417114	COG0668	M	Small-conductance mechanosensitive channel
341812	-6.75671	6.36678	0.00130008	0.00539629	141.31	-5.72491	1.59413	-3.59124	0.00032911	0.00305686	COG3172	H	Nicotinamide riboside kinase
224063	-6.75495	6.73349	0.00146804	0.00568461	189.961	-5.75886	1.61652	-3.56252	0.000367318	0.00333356	COG0062; COG0063	F	NAD(P)H-hydrate repair enzyme Nnr, NAD(P)H-hydrate epimerase domain; NAD(P)H-hydrate repair enzyme Nnr, NAD(P)H-hydrate dehydratase domain
289332	-6.75359	6.34911	0.000284089	0.00450977	133.943	-5.64457	1.34043	-4.211	2.54241e-05	0.000371341	COG0050	J	Translation elongation factor EF-Tu, a GTPase
253162	-6.75276	4.87993	0.000542533	0.00457765	48.0525	-5.63967	1.53498	-3.6741	0.00023869	0.00236849	COG0424	Q	Predicted house-cleaning NTP pyrophosphatase, Maf/HAM1 superfamily
260264	-6.75238	6.17789	0.00125147	0.00531281	126.72	-5.75422	1.62469	-3.54174	0.000397497	0.00353998	COG4225	G	Rhamnogalacturonyl hydrolase YesR
285099	-6.75197	4.67771	0.000531903	0.00457765	40.549	-5.61197	1.56023	-3.5969	0.000322036	0.0030054	COG0477	E; R; G; P	MFS family permease
307503	-6.75179	7.69864	0.00248183	0.00784235	349.944	-5.67016	1.67595	-3.38325	0.000716333	0.00562209	COG2605	R	Predicted kinase related to galactokinase and mevalonate kinase
307260	-6.74977	4.38681	0.000343953	0.00450977	38.5214	-5.83695	1.51054	-3.86414	0.000111482	0.00127119	COG2832	S	Uncharacterized membrane protein YbaN, DUF454 family
214713	-6.7492	5.80109	0.00121815	0.00526136	90.914	-5.63211	1.63708	-3.44034	0.000580982	0.00476906	COG1792	D	Cell shape-determining protein MreC
207644	-6.74919	3.88831	0.000237055	0.00445102	28.1238	-5.84177	1.52388	-3.83348	0.000126341	0.0014109	COG1196	D	Chromosome segregation ATPase
173964	-6.74904	6.66653	0.00152288	0.00581628	164.673	-5.6281	1.60927	-3.4973	0.00046999	0.00404341	COG3537	G	Putative alpha-1,2-mannosidase
280788	-6.74899	5.3503	0.00059976	0.0046315	68.801	-5.69806	1.52118	-3.7458	0.000179817	0.00188393	COG0020	I	Undecaprenyl pyrophosphate synthase
244200	-6.74706	5.40886	0.000664339	0.00468967	70.9339	-5.71753	1.52719	-3.74383	0.000181235	0.00189615	COG0414	H	Panthothenate synthetase
336214	-6.74589	4.95476	0.000589254	0.00461594	51.0824	-5.68	1.5401	-3.68807	0.00022596	0.00226875	COG3637	M	Opacity protein and related surface antigens
173968	-6.7454	7.3231	0.00202271	0.00679154	279.725	-5.71467	1.65494	-3.4531	0.00055418	0.00460246	COG3250	G	Beta-galactosidase/beta-glucuronidase
316331	-6.74402	7.17531	0.00229787	0.0074078	236.637	-5.62102	1.6812	-3.34345	0.000827433	0.00632128	COG0460; COG0527	E	Homoserine dehydrogenase; Aspartokinase
255435	-6.74365	5.39596	0.000762678	0.00469942	65.4956	-5.57751	1.56656	-3.56035	0.000370363	0.00334832	COG3250	G	Beta-galactosidase/beta-glucuronidase
260488	-6.74359	6.34476	0.00128818	0.00537666	133.268	-5.61057	1.58914	-3.53057	0.000414663	0.00366035	COG1696	M	D-alanyl-lipoteichoic acid acyltransferase DltB, MBOAT superfamily
185514	-6.74268	5.46217	0.000732537	0.00469942	79.5753	-5.80645	1.56234	-3.71651	0.000201991	0.00206984	COG4225	G	Rhamnogalacturonyl hydrolase YesR
253938	-6.74257	6.6402	0.00147088	0.00568576	165.526	-5.65028	1.60873	-3.51227	0.0004443	0.00387155	Unknown	Unknown
177186	-6.74225	7.16412	0.00174764	0.00618101	234.263	-5.63068	1.6027	-3.51324	0.000442678	0.00385964	COG1368	M	Phosphoglycerol transferase MdoB or a related enzyme of AlkP superfamily
306426	-6.742	7.11095	0.00224038	0.00729267	231.947	-5.6553	1.67926	-3.36774	0.000757871	0.00589216	COG0457; COG1729; COG1729; COG1729; COG4105	M; R	Tetratricopeptide (TPR) repeat; Periplasmic TolA-binding protein (function unknown); Periplasmic TolA-binding protein (function unknown); Periplasmic TolA-binding protein (function unknown); Outer membrane protein assembly factor BamD, BamD/ComL family
340752	-6.74114	6.19087	0.00158126	0.00593769	123.223	-5.6686	1.66691	-3.40067	0.00067221	0.00535115	COG0188	L	DNA gyrase/topoisomerase IV, subunit A
217510	-6.74113	6.86277	0.00164722	0.00603321	200.582	-5.70682	1.62371	-3.51468	0.000440292	0.00384196	COG1249	C	Pyruvate/2-oxoglutarate dehydrogenase complex, dihydrolipoamide dehydrogenase (E3) component or related enzyme
298566	-6.74078	6.84996	0.00135193	0.00545675	192.664	-5.65266	1.58205	-3.573	0.000352909	0.00322771	COG1838; COG1951	C	Tartrate dehydratase beta subunit/Fumarate hydratase class I, C-terminal domain; Tartrate dehydratase alpha subunit/Fumarate hydratase class I, N-terminal domain
331711	-6.74041	6.69032	0.00217933	0.00712965	159.065	-5.53363	1.69805	-3.2588	0.00111883	0.00808676	COG0577; COG0577	V	ABC-type antimicrobial peptide transport system, permease component; ABC-type antimicrobial peptide transport system, permease component
277414	-6.74035	6.63046	0.00179356	0.0062754	170.626	-5.69879	1.65218	-3.44926	0.000562127	0.0046498	COG0488	R	ATPase components of ABC transporters with duplicated ATPase domains
285371	-6.73981	7.34566	0.00281715	0.00876223	244.731	-5.49763	1.6918	-3.24957	0.00115579	0.00830526	COG2911	U	Autotransporter translocation and assembly factor TamB
210915	-6.73922	7.03832	0.00221	0.0072078	218.518	-5.63824	1.67722	-3.36166	0.000774755	0.00600172	COG0511; COG5016	H; I; C	Biotin carboxyl carrier protein; Pyruvate/oxaloacetate carboxyltransferase
340061	-6.7386	6.11978	0.0016233	0.00600547	112.797	-5.61778	1.66489	-3.37427	0.00074012	0.00577025	COG1663	M	Tetraacyldisaccharide-1-P 4'-kinase
241218	-6.73817	5.55946	0.00095461	0.00500212	75.9275	-5.62898	1.57743	-3.56845	0.000359097	0.00327037	Unknown	Unknown
224931	-6.7371	5.23547	0.000835028	0.00475263	61.6672	-5.63055	1.59943	-3.52034	0.000430997	0.00377486	COG1171; COG2061	E; R	Threonine dehydratase; Uncharacterized conserved protein, contains ACT domain
293017	-6.73567	4.70662	0.000554195	0.00457765	40.518	-5.57358	1.55715	-3.57935	0.000344454	0.0031708	COG0377	C	NADH:ubiquinone oxidoreductase 20 kD subunit (chhain B) or related Fe-S oxidoreductase
308368	-6.73484	5.91817	0.00116373	0.00519032	109.725	-5.7656	1.60823	-3.58506	0.000337003	0.0031148	COG0564	J	Pseudouridylate synthase, 23S rRNA- or tRNA-specific
268448	-6.73386	5.02453	0.000727453	0.00469942	52.973	-5.64994	1.58457	-3.56561	0.00036301	0.00330203	COG2226	H	Ubiquinone/menaquinone biosynthesis C-methylase UbiE
289978	-6.7327	6.41315	0.00113858	0.00516659	148.664	-5.69144	1.5644	-3.6381	0.000274656	0.00264479	COG0481	J	Translation elongation factor EF-4, membrane-bound GTPase
218866	-6.73167	6.77708	0.00199716	0.00674895	182.776	-5.65236	1.66051	-3.40399	0.000664092	0.00530167	COG2986	E	Histidine ammonia-lyase
271918	-6.73141	4.26288	0.000378071	0.00450977	31.7544	-5.71622	1.53715	-3.7187	0.000200248	0.0020545	COG2759	F	Formyltetrahydrofolate synthetase
236601	-6.73114	6.09973	0.00131905	0.00542696	113.032	-5.63653	1.60967	-3.50167	0.000462352	0.00399553	COG3746	P	Phosphate-selective porin
308708	-6.7304	4.63722	0.000575599	0.00461508	34.0964	-5.38183	1.54519	-3.48296	0.0004959	0.00421207	COG1176	E	ABC-type spermidine/putrescine transport system, permease component I
268174	-6.72965	5.72841	0.00102761	0.00506209	87.3698	-5.6343	1.58559	-3.55345	0.000380211	0.00341718	COG0498	E	Threonine synthase
241839	-6.72958	6.25332	0.00165421	0.00603854	126.779	-5.6432	1.66863	-3.38195	0.000719743	0.00564472	COG0557	K	Exoribonuclease R
311892	-6.72933	4.86508	0.000365896	0.00450977	47.1055	-5.67076	1.45515	-3.89703	9.73809e-05	0.00113424	COG0133	E	Tryptophan synthase beta chain
355125	-6.72931	3.81925	0.000188098	0.00441027	22.2533	-5.5865	1.45951	-3.82765	0.000129374	0.0014405	COG3250	G	Beta-galactosidase/beta-glucuronidase
336712	-6.72915	6.27093	0.001446	0.00564685	139.759	-5.74967	1.63107	-3.5251	0.000423323	0.00372108	COG0104	F	Adenylosuccinate synthase
333928	-6.72883	6.62243	0.001522	0.00581625	160.589	-5.59655	1.60658	-3.48351	0.000494876	0.00420632	COG0188	L	DNA gyrase/topoisomerase IV, subunit A
249886	-6.72881	5.45789	0.00071794	0.00469942	71.5765	-5.61203	1.53359	-3.6594	0.000252803	0.00248103	COG0697	E; G; R	Permease of the drug/metabolite transporter (DMT) superfamily
320731	-6.72873	5.18489	0.000799252	0.00469942	64.4305	-5.76308	1.60258	-3.59613	0.000322986	0.00301195	COG1004	M	UDP-glucose 6-dehydrogenase
295382	-6.72872	4.67074	0.000542003	0.00457765	45.7731	-5.78476	1.56972	-3.68522	0.000228508	0.00228797	Unknown	Unknown
182253	-6.72866	6.94386	0.00145161	0.00565039	212.592	-5.70027	1.58943	-3.58637	0.000335311	0.0031022	COG0674; COG1014	C	Pyruvate:ferredoxin oxidoreductase or related 2-oxoacid:ferredoxin oxidoreductase, alpha subunit; Pyruvate:ferredoxin oxidoreductase or related 2-oxoacid:ferredoxin oxidoreductase, gamma subunit
353025	-6.72866	5.37622	0.000939711	0.00498032	67.8317	-5.62664	1.60967	-3.49553	0.000473124	0.00406291	COG4409; COG4692	G; M	Neuraminidase (sialidase); Predicted neuraminidase (sialidase)
298105	-6.72666	5.34661	0.000618201	0.00463754	66.7324	-5.6454	1.52156	-3.71028	0.000207033	0.0021103	COG4221	C	NADP-dependent 3-hydroxy acid dehydrogenase YdfG
302070	-6.72626	5.21808	0.000851725	0.00475872	61.0351	-5.63569	1.59946	-3.52351	0.000425878	0.00373873	COG0465	O	ATP-dependent Zn proteases
307066	-6.72551	6.47225	0.00168706	0.00608925	150.145	-5.66861	1.64233	-3.45156	0.000557346	0.00462019	COG0532	J	Translation initiation factor IF-2, a GTPase
229316	-6.72509	4.61663	0.000544083	0.00457765	39.5091	-5.62167	1.55709	-3.61037	0.000305755	0.00288554	COG5434	G	Polygalacturonase
305458	-6.72501	5.13206	0.000808479	0.00469942	57.1476	-5.62858	1.59301	-3.53329	0.000410418	0.00363354	COG2816	F	NADH pyrophosphatase NudC, Nudix superfamily
254001	-6.72489	4.97051	0.000723284	0.00469942	53.8716	-5.69759	1.59087	-3.58144	0.000341707	0.00315092	COG1435	F	Thymidine kinase
252466	-6.72434	6.83349	0.00167762	0.0060776	189.528	-5.63337	1.62008	-3.47722	0.000506638	0.00428163	COG5512	R	Predicted nucleic acid-binding protein, contains Zn-ribbon domain (includes truncated derivatives)
346478	-6.72416	7.00828	0.00153805	0.00584651	221.121	-5.67411	1.5966	-3.55387	0.000379601	0.00341252	COG1629	P	Outer membrane receptor proteins, mostly Fe transport
305457	-6.72408	5.40462	0.000830452	0.00474603	68.0906	-5.73645	1.52614	-3.75879	0.000170737	0.00180591	COG0569; COG0569; COG2985; COG2985	R; P	Trk K+ transport system, NAD-binding component; Trk K+ transport system, NAD-binding component; Uncharacterized membrane protein YbjL, putative transporter; Uncharacterized membrane protein YbjL, putative transporter
268450	-6.72404	5.69862	0.000881405	0.00483978	79.3238	-5.52676	1.54569	-3.57561	0.000349418	0.0032063	COG0156	H	7-keto-8-aminopelargonate synthetase or related enzyme
299879	-6.72292	5.30029	0.000895843	0.00487428	63.3374	-5.61045	1.60191	-3.50235	0.000461181	0.00398695	COG1512	S	Uncharacterized membrane protein YgcG, contains a TPM-fold domain
292365	-6.72281	5.13887	0.000564827	0.00457845	65.1175	-5.81099	1.52633	-3.80716	0.000140573	0.0015426	COG3119	P	Arylsulfatase A or related enzyme
321319	-6.72269	4.05045	0.000279634	0.00450137	24.8508	-5.51164	1.47157	-3.74542	0.000180094	0.00188605	COG2913	M	Outer membrane protein assembly factor BamE, lipoprotein component of the BamABCDE complex
277508	-6.7226	5.30733	0.000610487	0.0046315	67.1313	-5.6654	1.52411	-3.71717	0.000201463	0.002065	COG0313	J	16S rRNA C1402 (ribose-2'-O) methylase RsmI
328807	-6.7225	4.72192	0.000521866	0.00457765	40.4385	-5.51996	1.51746	-3.63764	0.000275152	0.00264853	Unknown	Unknown
252542	-6.7216	4.12236	0.000345409	0.00450977	27.014	-5.5298	1.51778	-3.64335	0.000269112	0.00260541	Unknown	Unknown
352426	-6.72096	6.5488	0.000970891	0.00500308	156.518	-5.66202	1.52524	-3.71222	0.000205452	0.00209731	COG0086; COG0845	K; M; V	DNA-directed RNA polymerase, beta' subunit/160 kD subunit; Multidrug efflux pump subunit AcrA (membrane-fusion protein)
313915	-6.72052	5.4275	0.000678974	0.00469942	81.9887	-5.81307	1.54307	-3.76722	0.000165076	0.00175814	COG0772	D	Bacterial cell division protein FtsW, lipid II flippase
161519	-6.71957	7.97614	0.00200434	0.00675745	431.328	-5.66494	1.61823	-3.50071	0.000464019	0.00400487	COG3250	G	Beta-galactosidase/beta-glucuronidase
266046	-6.71933	6.89332	0.00209039	0.00690851	196.42	-5.62223	1.66443	-3.37788	0.000730478	0.00571181	COG0457	R	Tetratricopeptide (TPR) repeat
247511	-6.71892	6.17953	0.000944402	0.0049828	124.171	-5.69957	1.54067	-3.69941	0.000216098	0.00218465	COG0809	J	S-adenosylmethionine:tRNA-ribosyltransferase-isomerase (queuine synthetase)
247190	-6.71861	5.46918	0.000991651	0.00502672	72.8795	-5.63821	1.61425	-3.49278	0.000478027	0.00409617	COG1280	E	Threonine/homoserine/homoserine lactone efflux protein
205138	-6.71851	6.41966	0.00159011	0.00596039	152.675	-5.72018	1.63986	-3.48821	0.000486265	0.00415069	COG0282	C	Acetate kinase
307149	-6.71823	5.89082	0.0010209	0.00506209	90.7345	-5.53863	1.55742	-3.55628	0.000376145	0.00338719	COG0037	J	tRNA(Ile)-lysidine synthase TilS/MesJ
350195	-6.71756	6.59444	0.00155064	0.0058754	166.549	-5.67172	1.57208	-3.60777	0.000308839	0.00290771	COG5434	G	Polygalacturonase
259374	-6.71714	6.81345	0.00163627	0.00602004	183.598	-5.61494	1.62226	-3.46118	0.000537811	0.00448981	COG0129	E; G	Dihydroxyacid dehydratase/phosphogluconate dehydratase
301810	-6.71692	5.83807	0.00131225	0.00541699	92.8108	-5.60083	1.63903	-3.41716	0.000632785	0.00510592	COG0667	R	Predicted oxidoreductase (related to aryl-alcohol dehydrogenase)
306956	-6.71501	5.34294	0.000391219	0.00450977	98.5004	-6.19024	1.48952	-4.15585	3.24081e-05	0.000455657	COG1652; COG4677	G; I; S	Nucleoid-associated protein YgaU, contains BON and LysM domains; Pectin methylesterase and related acyl-CoA thioesterases
300509	-6.71495	6.27058	0.00122182	0.00527001	139.846	-5.75734	1.5896	-3.62187	0.000292477	0.00278274	COG1217	T	Predicted membrane GTPase involved in stress response
277510	-6.71457	5.66353	0.000997195	0.00504044	81.9266	-5.59104	1.58634	-3.52448	0.000424315	0.00372631	COG0320	H	Lipoate synthase
273607	-6.71442	6.45299	0.00171634	0.00612561	144.248	-5.60356	1.63936	-3.41813	0.000630523	0.00509258	COG1538	M	Outer membrane protein TolC
244197	-6.71413	4.90565	0.00069825	0.00469942	49.2362	-5.61436	1.57935	-3.55486	0.000378182	0.00340219	COG0490; COG2985; COG2985	R; P	K+/H+ antiporter YhaU, regulatory subunit KhtT; Uncharacterized membrane protein YbjL, putative transporter; Uncharacterized membrane protein YbjL, putative transporter
322391	-6.71393	7.03055	0.00226997	0.00734971	220.773	-5.63867	1.6775	-3.36136	0.00077561	0.00600587	COG3525	G	N-acetyl-beta-hexosaminidase
321320	-6.71362	3.79121	0.00023666	0.00445102	21.1327	-5.50599	1.49844	-3.67448	0.000238333	0.0023665	COG0393	S	Uncharacterized conserved protein YbjQ, UPF0145 family
177187	-6.71204	5.10884	0.000697237	0.00469942	53.4782	-5.5487	1.54538	-3.5905	0.000330042	0.00306477	COG0328; COG3341	R; L	Ribonuclease HI; RNase HI-related protein, contains viroplasmin and RNaseH domains
344121	-6.71165	6.75931	0.00208517	0.00690193	167.097	-5.51502	1.65559	-3.33115	0.00086488	0.00655609	COG1509	E	L-lysine 2,3-aminomutase (EF-P beta-lysylation pathway)
232802	-6.71073	6.46576	0.00171567	0.00612561	150.567	-5.64758	1.64258	-3.43823	0.000585521	0.00480075	COG2195	E	Di- or tripeptidase
287735	-6.7105	5.84314	0.00112415	0.00516659	96.9011	-5.57085	1.55779	-3.57612	0.000348732	0.00320178	COG0623	I	Enoyl-[acyl-carrier-protein] reductase (NADH)
227354	-6.70936	5.38301	0.000706246	0.00469942	64.7172	-5.53006	1.52467	-3.62706	0.000286663	0.00273521	Unknown	Unknown
339394	-6.70922	7.39127	0.00137366	0.00549561	297.884	-5.71877	1.55216	-3.6844	0.000229244	0.00229442	COG4485	S	Uncharacterized membrane protein YfhO
286923	-6.70823	6.48025	0.00140493	0.00556244	157.373	-5.69325	1.60197	-3.5539	0.000379565	0.00341252	COG1570	L	Exonuclease VII, large subunit
244526	-6.708	7.26984	0.00251585	0.00793488	255.219	-5.5987	1.68973	-3.31338	0.000921759	0.00691223	COG1132	V	ABC-type multidrug transport system, ATPase and permease component
298774	-6.70795	6.36886	0.00134093	0.00545079	139.367	-5.64233	1.59385	-3.54006	0.000400032	0.00355791	COG3250	G	Beta-galactosidase/beta-glucuronidase
339998	-6.70673	5.55082	0.00112015	0.00516659	76.421	-5.59777	1.62101	-3.45326	0.000553859	0.00460055	COG0029	H	Aspartate oxidase
257980	-6.70661	5.22681	0.00093087	0.00496003	57.6106	-5.52433	1.59781	-3.45743	0.000545353	0.00453918	COG2304	R	Secreted protein containing bacterial Ig-like domain and vWFA domain
290826	-6.70564	3.78376	0.000228346	0.0044474	21.8628	-5.55524	1.49974	-3.70414	0.000212111	0.00215041	COG0799	J	Ribosomal silencing factor RsfS, regulates association of 30S and 50S subunits
301811	-6.70431	5.77271	0.00127869	0.00536379	90.1776	-5.61633	1.63621	-3.43253	0.000597981	0.00488216	COG1917; COG4977	K; R	Cupin domain protein related to quercetin dioxygenase; Transcriptional regulator GlxA family, contains an amidase domain and an AraC-type DNA-binding HTH domain
277010	-6.70252	7.66737	0.00188236	0.00649605	342.397	-5.61054	1.59927	-3.50819	0.000451172	0.00391781	COG4771	P	Outer membrane receptor for ferrienterochelin and colicins
355124	-6.70105	7.33401	0.00224922	0.00731434	269.279	-5.61669	1.65147	-3.40102	0.000671352	0.00534545	COG3408	G	Glycogen debranching enzyme (alpha-1,6-glucosidase)
284931	-6.70097	5.81495	0.00115142	0.00517004	96.0177	-5.65942	1.59712	-3.54353	0.000394811	0.00352147	COG0457; COG2207	K; R	Tetratricopeptide (TPR) repeat; AraC-type DNA-binding domain and AraC-containing proteins
169320	-6.70067	5.85446	0.00135195	0.00545675	97.2258	-5.59838	1.64659	-3.39999	0.000673874	0.00536156	COG2234	O	Zn-dependent amino- or carboxypeptidase, M28 family
227139	-6.69942	5.88765	0.00122144	0.00527001	94.6293	-5.55405	1.59538	-3.48133	0.000498922	0.00422803	COG1897	E	Homoserine trans-succinylase
335643	-6.6991	5.80079	0.00110844	0.00513579	95.53	-5.67518	1.59383	-3.56072	0.000369837	0.00334632	COG0681	U	Signal peptidase I
204943	-6.69883	6.39831	0.00116724	0.0051928	135.539	-5.5627	1.55777	-3.57094	0.000355702	0.00324615	COG0388	R	Predicted amidohydrolase
172393	-6.69836	6.35178	0.00161537	0.00600187	142.095	-5.65328	1.59442	-3.54566	0.000391625	0.00349623	COG3263	P; C	NhaP-type Na+/H+ and K+/H+ antiporter with C-terminal TrkAC and CorC domains
205139	-6.69808	5.82541	0.000932922	0.00496003	93.2022	-5.59234	1.55194	-3.60346	0.000314008	0.00294495	COG0280	C	Phosphotransacetylase
229887	-6.6977	4.74972	0.000604157	0.0046315	48.3056	-5.77114	1.575	-3.66421	0.000248103	0.00244288	COG1014	C	Pyruvate:ferredoxin oxidoreductase or related 2-oxoacid:ferredoxin oxidoreductase, gamma subunit
302067	-6.69672	5.47498	0.000727439	0.00469942	79.7287	-5.74505	1.53675	-3.73844	0.000185168	0.00192952	COG0763	M	Lipid A disaccharide synthetase
241217	-6.69658	7.95403	0.00211225	0.00694305	426.777	-5.63441	1.58449	-3.55599	0.000376565	0.00338976	COG1629; COG4206	H; P	Outer membrane receptor proteins, mostly Fe transport; Outer membrane cobalamin receptor protein
229877	-6.69655	6.95532	0.00176429	0.00620083	211.827	-5.63454	1.63646	-3.44312	0.000575038	0.00473026	COG3250	G	Beta-galactosidase/beta-glucuronidase
298872	-6.69617	7.30566	0.00270487	0.00844751	252.239	-5.54934	1.6938	-3.27626	0.00105193	0.00769206	COG1472; COG1680	G; V	Periplasmic beta-glucosidase and related glycosidases; CubicO group peptidase, beta-lactamase class C family
158884	-6.69609	6.16567	0.00135329	0.00545799	123.893	-5.66212	1.62526	-3.48381	0.000494326	0.0042028	COG3021	R	Uncharacterized conserved protein YafD, endonuclease/exonuclease/phosphatase (EEP) superfamily
210916	-6.69578	6.21695	0.00132782	0.00544041	121.454	-5.57652	1.58435	-3.51976	0.000431935	0.00378233	COG1883	C	Na+-transporting methylmalonyl-CoA/oxaloacetate decarboxylase, beta subunit
328228	-6.69496	5.90849	0.000342742	0.00450977	79.8315	-5.35855	1.36989	-3.91166	9.16651e-05	0.00107689	COG1554	G	Trehalose and maltose hydrolase (possible phosphorylase)
299414	-6.69493	4.40686	0.000469027	0.00453775	35.5624	-5.65018	1.54815	-3.64963	0.000262623	0.00255409	Unknown	Unknown
346477	-6.69482	6.27691	0.00174847	0.00618101	129.32	-5.57485	1.67261	-3.33302	0.000859078	0.00651868	Unknown	Unknown
279192	-6.69477	5.1516	0.000889485	0.00486787	54.2629	-5.48738	1.59351	-3.44359	0.000574053	0.0047232	COG0657	I	Acetyl esterase/lipase
180486	-6.6939	5.62821	0.00107321	0.00510449	83.9896	-5.67169	1.58925	-3.56879	0.000358634	0.00326696	COG3525	G	N-acetyl-beta-hexosaminidase
286384	-6.69368	6.46684	0.00143401	0.00561453	167.212	-5.80073	1.61224	-3.59794	0.000320752	0.00299587	COG2755; COG4677	E; G; I	Lysophospholipase L1 or related esterase; Pectin methylesterase and related acyl-CoA thioesterases
185300	-6.69305	5.99705	0.00107043	0.00510449	102.378	-5.58155	1.56159	-3.57427	0.000351207	0.00321683	COG0202	K	DNA-directed RNA polymerase, alpha subunit/40 kD subunit
171002	-6.69247	5.52937	0.00109622	0.00512526	77.7927	-5.65819	1.62314	-3.48595	0.000490397	0.00417742	COG0235	G	Ribulose-5-phosphate 4-epimerase/Fuculose-1-phosphate aldolase
349503	-6.69202	6.745	0.00201295	0.00677854	180.039	-5.61053	1.65762	-3.38469	0.000712575	0.00560019	COG0793	O	C-terminal processing protease CtpA/Prc, contains a PDZ domain
298581	-6.69192	6.42956	0.00172437	0.00613623	150.065	-5.67088	1.6425	-3.45258	0.000555246	0.00460808	COG0562	M	UDP-galactopyranose mutase
337033	-6.69089	4.91999	0.000604886	0.0046315	49.4983	-5.6091	1.53697	-3.64945	0.000262797	0.00255512	COG1629; COG4206	H; P	Outer membrane receptor proteins, mostly Fe transport; Outer membrane cobalamin receptor protein
306427	-6.68994	4.47431	0.000508478	0.00457765	35.2217	-5.56724	1.54737	-3.59787	0.000320839	0.00299632	COG1051	F	ADP-ribose pyrophosphatase YjhB, NUDIX family
180488	-6.68929	7.08666	0.00124257	0.00529854	230.203	-5.61718	1.52971	-3.67206	0.000240603	0.00238275	COG3669	G	Alpha-L-fucosidase
172399	-6.68916	6.50509	0.00206278	0.00686483	140.089	-5.49906	1.62618	-3.38158	0.00072071	0.00564995	COG1629	P	Outer membrane receptor proteins, mostly Fe transport
233604	-6.6884	5.5868	0.00106555	0.00510349	71.5315	-5.44681	1.58306	-3.44068	0.000580259	0.00476591	COG0166	G	Glucose-6-phosphate isomerase
252468	-6.68795	5.25526	0.000885296	0.0048497	53.6867	-5.40922	1.55614	-3.47605	0.000508864	0.00429679	COG1349	G; K	DNA-binding transcriptional regulator of sugar metabolism, DeoR/GlpR family
338085	-6.68756	6.34138	0.00169725	0.00610598	129.284	-5.5397	1.6305	-3.39754	0.000679954	0.00540093	COG1506	E	Dipeptidyl aminopeptidase/acylaminoacyl peptidase
267989	-6.68739	6.48084	0.00166224	0.00605511	146.322	-5.56441	1.64337	-3.38598	0.000709246	0.00557986	COG0280; COG0281	C	Phosphotransacetylase; Malic enzyme
205137	-6.68594	5.64817	0.00106259	0.00510243	84.6707	-5.6312	1.58568	-3.55128	0.000383365	0.00343772	COG2908	M	UDP-2,3-diacylglucosamine pyrophosphatase LpxH
317865	-6.68589	7.47905	0.00247985	0.00783979	294.894	-5.57103	1.66312	-3.34975	0.00080884	0.0062095	COG1629; COG4206	H; P	Outer membrane receptor proteins, mostly Fe transport; Outer membrane cobalamin receptor protein
271387	-6.68526	6.27447	0.00161802	0.00600505	126.817	-5.57472	1.62684	-3.42672	0.000610919	0.00496731	COG0526	O	Thiol-disulfide isomerase or thioredoxin
158766	-6.68513	5.0239	0.000785418	0.00469942	54.6593	-5.67659	1.58985	-3.57052	0.000356273	0.00324939	COG0468	L	RecA/RadA recombinase
185017	-6.68485	4.16208	0.00038254	0.00450977	28.5908	-5.56868	1.52361	-3.65492	0.000257262	0.00251333	COG0711	C	FoF1-type ATP synthase, membrane subunit b or b'
280786	-6.68336	4.47524	0.000452383	0.00453205	35.3309	-5.57516	1.50928	-3.69391	0.000220829	0.00222322	COG2825	O; M	Periplasmic chaperone for outer membrane proteins, Skp family
269675	-6.68336	5.90899	0.00126307	0.00532881	102.354	-5.63701	1.60677	-3.50829	0.00045099	0.00391679	COG1200	L	RecG-like helicase
287398	-6.68334	4.1637	0.000355148	0.00450977	28.8625	-5.53104	1.49375	-3.70279	0.000213243	0.00216014	COG0581	P	ABC-type phosphate transport system, permease component
351589	-6.68325	4.84309	0.000664352	0.00468967	48.1581	-5.65183	1.5744	-3.58983	0.000330898	0.0030711	Unknown	Unknown
280787	-6.68293	7.61969	0.00163959	0.00602004	322.898	-5.56019	1.56148	-3.56085	0.000369653	0.00334578	COG4775	M	Outer membrane protein assembly factor BamA
268449	-6.68283	4.8033	0.000654787	0.0046761	46.058	-5.62072	1.57275	-3.57382	0.000351815	0.00322032	COG2830	S	Uncharacterized protein
257331	-6.68203	4.74654	0.000560725	0.00457765	42.4111	-5.53807	1.52346	-3.63518	0.000277783	0.00266602	COG2996	R	Predicted RNA-binding protein, contains S1 domains, virulence factor B family
246986	-6.68187	5.1022	0.000840458	0.00475588	55.4123	-5.56726	1.59234	-3.49627	0.000471815	0.00405495	Unknown	Unknown
268730	-6.68172	7.08306	0.00237947	0.00758692	228.577	-5.59909	1.67929	-3.33419	0.000855481	0.00649597	COG0855	P	Polyphosphate kinase
247512	-6.6806	4.43486	0.000408067	0.00450977	32.7736	-5.43474	1.49887	-3.62589	0.000287973	0.00274631	COG0801	H	7,8-dihydro-6-hydroxymethylpterin-pyrophosphokinase
154843	-6.67923	5.12605	0.000728887	0.00469942	60.0082	-5.67594	1.55353	-3.65357	0.000258617	0.00252361	Unknown	Unknown
156414	-6.67913	8.00493	0.00303665	0.00931435	437.213	-5.62765	1.68123	-3.34734	0.000815912	0.00624849	COG1629	P	Outer membrane receptor proteins, mostly Fe transport
240455	-6.67897	6.30147	0.00162346	0.00600547	124.608	-5.53095	1.6296	-3.39405	0.000688679	0.00544939	COG4591	M	ABC-type transport system, involved in lipoprotein release, permease component
303795	-6.67829	6.46551	0.00176202	0.00620083	146.843	-5.58509	1.63766	-3.4104	0.000648679	0.00520625	COG1538	M	Outer membrane protein TolC
346021	-6.67827	5.54981	0.000792945	0.00469942	88.9861	-5.7985	1.55202	-3.7361	0.000186899	0.00194405	COG0232	F	dGTP triphosphohydrolase
253334	-6.67784	6.62914	0.00203303	0.00681303	154.52	-5.49159	1.65101	-3.32619	0.000880405	0.00664166	COG3507	G	Beta-xylosidase
327234	-6.67763	4.82619	0.000710372	0.00469942	45.3369	-5.58801	1.57329	-3.55179	0.000382617	0.00343347	COG1595	K	DNA-directed RNA polymerase specialized sigma subunit, sigma24 family
233507	-6.67585	6.12661	0.00152439	0.00581876	109.227	-5.51898	1.61429	-3.41884	0.000628898	0.00508327	COG1078	R	HD superfamily phosphohydrolase
335641	-6.67519	5.89622	0.00126046	0.00532849	100.186	-5.60195	1.60322	-3.49419	0.000475505	0.0040792	COG1028	Q; I; R	NAD(P)-dependent dehydrogenase, short-chain alcohol dehydrogenase family
276103	-6.67513	4.14155	0.000323921	0.00450977	25.5765	-5.39493	1.47836	-3.64927	0.000262986	0.00255596	Unknown	Unknown
336060	-6.67492	5.51987	0.0010273	0.00506209	79.3113	-5.6509	1.58551	-3.56409	0.000365118	0.00331839	COG0452	H	Phosphopantothenoylcysteine synthetase/decarboxylase
287734	-6.6745	5.2093	0.000899201	0.00488407	58.8287	-5.5411	1.59512	-3.47378	0.000513186	0.00432503	Unknown	Unknown
161522	-6.67396	6.88424	0.00168112	0.0060776	201.323	-5.62423	1.62948	-3.45156	0.000557358	0.00462019	COG3637	M	Opacity protein and related surface antigens
278515	-6.67387	5.59919	0.000499049	0.00457765	82.8246	-5.65613	1.45709	-3.88179	0.00010369	0.00119557	COG0052	J	Ribosomal protein S2
230682	-6.67347	4.78406	0.00065651	0.00467868	44.8566	-5.57372	1.56942	-3.55146	0.000383101	0.00343659	COG1595	K	DNA-directed RNA polymerase specialized sigma subunit, sigma24 family
205275	-6.67293	7.10302	0.00210907	0.00694282	237.217	-5.63599	1.6421	-3.43218	0.00059875	0.00488737	COG0365	I	Acyl-coenzyme A synthetase/AMP-(fatty) acid ligase
339837	-6.67291	4.96736	0.00076248	0.00469942	49.3465	-5.51951	1.57894	-3.49571	0.000472809	0.00406071	COG0436	E	Aspartate/methionine/tyrosine aminotransferase
280662	-6.67242	5.92753	0.00122251	0.00527001	100.177	-5.58398	1.60629	-3.47632	0.000508337	0.00429427	COG1522; COG1940	G; K	DNA-binding transcriptional regulator, Lrp family; Sugar kinase of the NBD/HSP70 family, may contain an N-terminal HTH domain
314179	-6.6724	6.32025	0.00117969	0.005199	135.243	-5.64109	1.55379	-3.63053	0.000282844	0.00270529	COG2239	P	Mg/Co/Ni transporter MgtE (contains CBS domain)
294669	-6.67238	6.39287	0.00144733	0.00564685	143.498	-5.61208	1.59674	-3.51472	0.000440212	0.00384171	COG1538	M	Outer membrane protein TolC
330573	-6.67236	6.85766	0.00188635	0.00650035	183.806	-5.51696	1.62373	-3.39771	0.00067952	0.00539906	COG0658	R	Predicted membrane metal-binding protein
288172	-6.67182	4.68694	0.000603111	0.0046315	41.664	-5.57791	1.56096	-3.57339	0.000352388	0.00322411	COG0664	T	cAMP-binding domain of CRP or a regulatory subunit of cAMP-dependent protein kinases
221972	-6.6711	5.41001	0.000606619	0.0046315	72.1732	-5.66268	1.49478	-3.7883	0.000151683	0.00163964	COG0204	I	1-acyl-sn-glycerol-3-phosphate acyltransferase
229875	-6.6709	5.47341	0.000983411	0.00502544	69.4472	-5.50366	1.57057	-3.50424	0.000457909	0.00396488	COG3291	S	PKD repeat
324467	-6.67004	6.84619	0.00174647	0.00618047	191.783	-5.60608	1.62439	-3.45119	0.000558125	0.00462458	COG0215	J	Cysteinyl-tRNA synthetase
344941	-6.66954	5.91206	0.000864238	0.00478474	98.8271	-5.56622	1.52604	-3.6475	0.0002648	0.00257128	COG0705	O	Membrane associated serine protease, rhomboid family
294946	-6.66867	4.40521	0.000411867	0.00450977	33.6647	-5.5874	1.49996	-3.72503	0.000195294	0.00201577	Unknown	Unknown
185362	-6.66624	4.09105	0.000383903	0.00450977	26.9206	-5.54483	1.5261	-3.63334	0.00027978	0.00268101	COG0208	F	Ribonucleotide reductase beta subunit, ferritin-like domain
158053	-6.6657	6.17125	0.00201957	0.0067878	110.733	-5.45676	1.67955	-3.24894	0.00115837	0.00832216	COG0073; COG0143	J	tRNA-binding EMAP/Myf domain; Methionyl-tRNA synthetase
211383	-6.66561	5.89705	0.00106329	0.00510243	99.9911	-5.60613	1.56149	-3.59024	0.000330372	0.00306707	COG0739	M	Murein DD-endopeptidase MepM and murein hydrolase activator NlpD, contain LysM domain
240410	-6.66515	7.33257	0.00193763	0.0066057	269.953	-5.55751	1.61777	-3.4353	0.000591909	0.00484393	COG0770; COG0787	M	UDP-N-acetylmuramyl pentapeptide synthase; Alanine racemase
253651	-6.66472	4.12821	0.000244676	0.00447837	26.9433	-5.51595	1.44107	-3.82768	0.000129356	0.0014405	COG0480	J	Translation elongation factor EF-G, a GTPase
295379	-6.6638	5.07074	0.000700109	0.00469942	52.9346	-5.51403	1.54364	-3.5721	0.000354125	0.00323608	COG3579	E	Aminopeptidase C
269043	-6.66309	5.0626	0.000784777	0.00469942	56.4595	-5.60409	1.59108	-3.52219	0.000427994	0.00375489	COG1670	J; O	Protein N-acetyltransferase, RimJ/RimL family
205983	-6.66283	5.13549	0.000630725	0.00466	52.0298	-5.42869	1.50576	-3.60528	0.00031182	0.00292844	COG1131	V	ABC-type multidrug transport system, ATPase component
298582	-6.66246	5.86527	0.00124882	0.00530829	94.0403	-5.55682	1.59549	-3.48282	0.000496166	0.00421351	COG1560	I	Lauroyl/myristoyl acyltransferase
345323	-6.66075	5.0263	0.000801591	0.00469942	54.4065	-5.6051	1.58645	-3.53311	0.000410696	0.00363557	Unknown	Unknown
269040	-6.66026	6.12892	0.00179747	0.0062754	107.695	-5.46185	1.66174	-3.28682	0.00101325	0.0074649	COG4992	E	Acetylornithine/succinyldiaminopimelate/putrescine aminotransferase
260487	-6.66012	5.91056	0.00153865	0.00584651	95.6529	-5.48447	1.64686	-3.33026	0.00086765	0.00657312	COG2755	E	Lysophospholipase L1 or related esterase
337359	-6.65994	6.8229	0.00159175	0.00596039	188.863	-5.55458	1.58769	-3.49852	0.000467849	0.00402915	COG1554; COG4225; COG5434	G	Trehalose and maltose hydrolase (possible phosphorylase); Rhamnogalacturonyl hydrolase YesR; Polygalacturonase
185020	-6.65865	3.99419	0.000338754	0.00450977	24.5853	-5.50543	1.51322	-3.63823	0.000274517	0.00264379	Unknown	Unknown
271206	-6.65855	4.59676	0.000597813	0.0046315	38.6938	-5.47974	1.55708	-3.51925	0.000432766	0.0037886	COG2110	J	O-acetyl-ADP-ribose deacetylase (regulator of RNase III), contains Macro domain
313058	-6.65837	3.74254	0.000255746	0.00450137	23.5477	-5.67648	1.4906	-3.80819	0.000139986	0.00153772	COG1595	K	DNA-directed RNA polymerase specialized sigma subunit, sigma24 family
290008	-6.65786	4.73092	0.000568165	0.00459271	50.3841	-6.74036	1.53889	-4.38002	1.18668e-05	0.000194637	COG1108	P	ABC-type Mn2+/Zn2+ transport system, permease component
227722	-6.65773	3.40403	0.00015226	0.00421439	16.884	-5.47662	1.47535	-3.71209	0.000205552	0.00209776	COG1119; COG1119	P	ABC-type molybdenum transport system, ATPase component/photorepair protein PhrA; ABC-type molybdenum transport system, ATPase component/photorepair protein PhrA
242087	-6.65574	6.95143	0.00197248	0.00669044	202.056	-5.53488	1.63125	-3.39304	0.000691227	0.00546553	COG0323	L	DNA mismatch repair ATPase MutL
253937	-6.6536	4.7189	0.000737739	0.00469942	37.5373	-5.36419	1.56427	-3.42921	0.000605349	0.00493214	COG2819	R	Predicted hydrolase of the alpha/beta superfamily
205276	-6.65275	4.36835	0.000492349	0.00457765	29.8347	-5.39684	1.52894	-3.52979	0.000415891	0.00366885	Unknown	Unknown
284442	-6.65253	6.22904	0.00137024	0.00549025	112.642	-5.42338	1.5888	-3.4135	0.000641343	0.00516058	COG4771	P	Outer membrane receptor for ferrienterochelin and colicins
247509	-6.6516	6.05483	0.00119423	0.00522246	110.428	-5.57008	1.57096	-3.54564	0.000391656	0.00349623	COG1968	I	Undecaprenyl pyrophosphate phosphatase UppP
252541	-6.65049	7.20891	0.00225901	0.00733906	256.483	-5.60324	1.65074	-3.39439	0.000687828	0.00544666	COG0768; COG2815	D; M	Cell division protein FtsI/penicillin-binding protein 2; PASTA domain, binds beta-lactams
244527	-6.65031	6.57869	0.000929993	0.00496003	157.721	-5.55692	1.49299	-3.72201	0.000197644	0.00203319	COG0438	M	Glycosyltransferase involved in cell wall bisynthesis
290827	-6.65002	6.06922	0.00152919	0.00583041	107.636	-5.48473	1.61365	-3.39895	0.000676454	0.0053781	COG0465	O	ATP-dependent Zn proteases
284898	-6.64936	6.69375	0.00291821	0.00902281	195.8	-5.74426	1.76045	-3.26295	0.0011026	0.00799637	COG0855	P	Polyphosphate kinase
227138	-6.64934	6.93978	0.00193984	0.00660651	210.049	-5.59864	1.63138	-3.43184	0.000599503	0.00489251	COG0826	O	Collagenase-like protease, PrtC family
345119	-6.64794	4.62619	0.000617303	0.00463754	36.7009	-5.39912	1.55383	-3.47473	0.000511373	0.00431361	COG0167	F	Dihydroorotate dehydrogenase
224680	-6.64642	5.63106	0.00074725	0.00469942	79.8173	-5.54153	1.49883	-3.69724	0.000217957	0.00219959	COG0092	J	Ribosomal protein S3
158882	-6.64516	4.51097	0.00047356	0.00454491	33.9304	-5.41432	1.50194	-3.60489	0.000312279	0.00293056	Unknown	Unknown
256037	-6.64505	4.58163	0.000625465	0.00466	35.7094	-5.3977	1.55019	-3.48195	0.000497774	0.00422169	COG1011	H	FMN phosphatase YigB, HAD superfamily
284434	-6.64458	4.81827	0.000767793	0.00469942	41.2184	-5.37248	1.57097	-3.41984	0.000626586	0.00506785	COG1418	J; R	HD superfamily phosphodieaserase, includes HD domain of RNase Y
352668	-6.64326	5.54585	0.00122455	0.00527539	72.4927	-5.47048	1.61657	-3.384	0.000714378	0.00561025	COG3669	G	Alpha-L-fucosidase
182256	-6.6425	6.78926	0.00132637	0.00543871	184.745	-5.56412	1.54267	-3.6068	0.000309994	0.0029153	COG1866	C	Phosphoenolpyruvate carboxykinase, ATP-dependent
226099	-6.64195	6.04008	0.00133428	0.00544519	102.606	-5.47404	1.57574	-3.47396	0.000512843	0.00432262	COG4806	G	L-rhamnose isomerase
352143	-6.64186	5.18522	0.000808827	0.00469942	59.4353	-5.56109	1.55539	-3.57536	0.000349752	0.00320768	COG2846	O	Iron-sulfur cluster repair protein YtfE, RIC family, contains ScdAN and hemerythrin domains
236603	-6.64102	5.4098	0.000907472	0.00489071	63.9515	-5.43428	1.56388	-3.47488	0.00051109	0.00431201	COG0671	I	Membrane-associated phospholipid phosphatase
289721	-6.64083	6.16834	0.00127574	0.00535541	127.786	-5.63628	1.58577	-3.55428	0.000379013	0.00340885	COG5545	X	Predicted P-loop ATPase and inactivated derivatives
87348	-6.64055	3.89128	0.000258637	0.00450137	24.4946	-5.60275	1.47807	-3.79057	0.000150301	0.00162868	COG3023	M	N-acetyl-anhydromuramyl-L-alanine amidase AmpD
242086	-6.64044	5.92361	0.00137031	0.00549025	96.9009	-5.48435	1.60081	-3.42598	0.000612575	0.00497776	COG4775	M	Outer membrane protein assembly factor BamA
280790	-6.63966	3.7892	0.000278511	0.00450137	20.6455	-5.39895	1.49575	-3.60953	0.000306753	0.00289241	Unknown	Unknown
316668	-6.63954	6.57425	0.00165808	0.00604653	167.358	-5.63125	1.61456	-3.4878	0.000487007	0.00415493	COG3250	G	Beta-galactosidase/beta-glucuronidase
272595	-6.63875	6.46198	0.00172666	0.00613671	145.278	-5.60211	1.59735	-3.50713	0.000452969	0.0039316	COG3119	P	Arylsulfatase A or related enzyme
241841	-6.63863	6.15431	0.00149751	0.00576153	124.945	-5.6388	1.62415	-3.47184	0.000516914	0.0043506	COG1045	E	Serine acetyltransferase
295106	-6.63813	6.31114	0.00178423	0.00625789	118.467	-5.37185	1.63683	-3.28186	0.00103124	0.00757153	COG3525	G	N-acetyl-beta-hexosaminidase
275310	-6.63793	6.45615	0.00185366	0.00642404	173.437	-5.79128	1.65756	-3.49385	0.000476116	0.00408258	COG0318	Q; I	Acyl-CoA synthetase (AMP-forming)/AMP-acid ligase II
255997	-6.6378	5.59188	0.00108011	0.00510633	78.1439	-5.50745	1.57993	-3.48587	0.000490535	0.00417813	COG0534	V	Na+-driven multidrug efflux pump
290010	-6.63775	5.11579	0.000733754	0.00469942	63.409	-5.67696	1.56029	-3.63839	0.000274345	0.00264281	COG0128	E	5-enolpyruvylshikimate-3-phosphate synthase
284435	-6.6369	5.82552	0.0012925	0.00538126	95.6054	-5.56907	1.6004	-3.47979	0.000501799	0.00424667	COG0321	H	Lipoate-protein ligase B
300674	-6.63565	3.47766	0.000182587	0.00441027	18.4831	-5.53222	1.48673	-3.72107	0.000198378	0.00203921	COG0079	E	Histidinol-phosphate/aromatic aminotransferase or cobyric acid decarboxylase
158655	-6.63407	6.648	0.00165235	0.00603854	159.513	-5.48662	1.61239	-3.40279	0.000667011	0.00532046	COG1538	M	Outer membrane protein TolC
348223	-6.63343	6.55564	0.00199012	0.00673325	156.964	-5.5461	1.64778	-3.3658	0.000763228	0.00592401	COG1165	H	2-succinyl-5-enolpyruvyl-6-hydroxy-3-cyclohexene-1-carboxylate synthase
213720	-6.63308	4.46658	0.000610114	0.0046315	43.377	-6.90544	1.57357	-4.38838	1.14197e-05	0.000188082	COG2855	S	Uncharacterized membrane protein YadS
335502	-6.63301	6.46916	0.00194403	0.00661405	140.948	-5.49414	1.6402	-3.34968	0.000809064	0.00621017	Unknown	Unknown
286925	-6.63233	5.93219	0.00156425	0.00588705	104.176	-5.59011	1.65232	-3.38319	0.000716487	0.00562271	COG0115	E; H	Branched-chain amino acid aminotransferase/4-amino-4-deoxychorismate lyase
320852	-6.63161	4.65493	0.000632869	0.00466561	40.4065	-5.53999	1.56048	-3.55018	0.000384972	0.0034472	COG0503	F	Adenine/guanine phosphoribosyltransferase or related PRPP-binding protein
352425	-6.63125	6.54888	0.00115944	0.005189	158.124	-5.59037	1.53375	-3.6449	0.000267496	0.00259277	COG0085; COG0085	K	DNA-directed RNA polymerase, beta subunit/140 kD subunit; DNA-directed RNA polymerase, beta subunit/140 kD subunit
224685	-6.63121	5.00185	0.00075415	0.00469942	50.2816	-5.49237	1.54147	-3.56308	0.000366529	0.00332881	COG0088	J	Ribosomal protein L4
288147	-6.63077	6.64544	0.00214687	0.00704649	163.028	-5.52177	1.65475	-3.33692	0.000847135	0.006443	Unknown	Unknown
343671	-6.63065	5.17601	0.000622209	0.00465718	57.4346	-5.51003	1.51274	-3.64243	0.000270076	0.00261239	COG0161; COG0502	H	Adenosylmethionine-8-amino-7-oxononanoate aminotransferase; Biotin synthase or related enzyme
181698	-6.63036	4.37874	0.000494231	0.00457765	33.1025	-5.48884	1.54331	-3.55655	0.000375764	0.0033857	COG1879	G	ABC-type sugar transport system, periplasmic component, contains N-terminal xre family HTH domain
221276	-6.63014	4.36453	0.000468661	0.00453775	35.7123	-5.6303	1.54724	-3.63893	0.000273768	0.00263996	COG0526	O	Thiol-disulfide isomerase or thioredoxin
321394	-6.63005	3.89523	0.000315863	0.00450977	23.21	-5.47962	1.50953	-3.63003	0.000283393	0.0027095	COG1160	R	Predicted GTPases
171006	-6.62971	6.09485	0.00159105	0.00596039	111.333	-5.51904	1.61777	-3.41152	0.000646029	0.00518885	COG0153	G	Galactokinase
267588	-6.62955	4.35871	0.000382871	0.00450977	34.9615	-5.62882	1.50656	-3.73622	0.00018681	0.00194367	COG0744	M	Membrane carboxypeptidase (penicillin-binding protein)
281595	-6.62819	4.73846	0.000740134	0.00469942	41.759	-5.53233	1.58249	-3.49597	0.000472345	0.00405858	Unknown	Unknown
242888	-6.62791	6.46434	0.00209804	0.00692354	152.794	-5.59244	1.68893	-3.31123	0.000928853	0.00695357	COG0569; COG2985; COG2985	R; P	Trk K+ transport system, NAD-binding component; Uncharacterized membrane protein YbjL, putative transporter; Uncharacterized membrane protein YbjL, putative transporter
323078	-6.6266	6.80318	0.00193438	0.00660047	180.058	-5.50997	1.62326	-3.39439	0.000687822	0.00544666	COG0021	G	Transketolase
249888	-6.62655	4.3362	0.000491148	0.00457765	32.1088	-5.49854	1.53783	-3.57551	0.000349539	0.00320663	COG1136	M	ABC-type lipoprotein export system, ATPase component
349671	-6.62634	6.32511	0.00174104	0.00616479	134.485	-5.54412	1.63114	-3.39891	0.000676548	0.00537828	COG0457	R	Tetratricopeptide (TPR) repeat
233510	-6.62618	4.11548	0.000346362	0.00450977	27.0644	-5.44328	1.48147	-3.67425	0.000238549	0.0023677	COG0150	F	Phosphoribosylaminoimidazole (AIR) synthetase
218868	-6.6261	5.95727	0.00161132	0.00600059	99.1726	-5.48644	1.64887	-3.32739	0.000876622	0.00662241	COG1228	Q	Imidazolonepropionase or related amidohydrolase
256036	-6.62491	4.00767	0.000277096	0.00450137	25.5006	-5.53644	1.472	-3.76116	0.000169127	0.0017919	COG0450	V	Alkyl hydroperoxide reductase subunit AhpC (peroxiredoxin)
325248	-6.62461	6.83216	0.00255432	0.00803352	171.458	-5.37381	1.67052	-3.21685	0.00129604	0.00912194	COG0514	L	Superfamily II DNA helicase RecQ
247192	-6.62436	5.73744	0.00126397	0.00532881	90.2771	-5.56871	1.59718	-3.48658	0.000489237	0.0041696	COG1091	M	dTDP-4-dehydrorhamnose reductase
292362	-6.62019	4.80563	0.000602118	0.0046315	50.0826	-5.6285	1.50158	-3.74838	0.00017798	0.00186624	Unknown	Unknown
225168	-6.61986	5.24391	0.00106514	0.00510349	56.7473	-5.39304	1.59672	-3.37756	0.00073131	0.00571591	COG4372	S	Uncharacterized conserved protein, contains DUF3084 domain
323378	-6.61945	6.32632	0.00211116	0.00694288	120.293	-5.37845	1.67283	-3.21518	0.00130364	0.00916403	COG0593	L	Chromosomal replication initiation ATPase DnaA
321393	-6.61917	5.54092	0.00125548	0.00532309	72.4687	-5.42857	1.6199	-3.35117	0.000804704	0.00618469	COG1159	J	GTPase Era, involved in 16S rRNA processing
303080	-6.6187	3.87999	0.000305382	0.00450977	23.5788	-5.49874	1.50868	-3.64474	0.00026766	0.00259369	Unknown	Unknown
224066	-6.61856	4.82886	0.000609039	0.0046315	53.9173	-5.75863	1.54413	-3.72936	0.000191963	0.00198657	COG0536	D; L	GTPase involved in cell partioning and DNA repair
127661	-6.61738	4.81555	0.000762821	0.00469942	44.9751	-5.51929	1.57262	-3.50961	0.000448756	0.00390044	COG1196	D	Chromosome segregation ATPase
281074	-6.61691	3.74467	0.000238364	0.00445102	21.1032	-5.47669	1.49709	-3.65823	0.000253962	0.00248787	COG3250	G	Beta-galactosidase/beta-glucuronidase
158656	-6.61674	4.75979	0.000647496	0.00466561	43.0517	-5.4914	1.52724	-3.59563	0.000323607	0.00301643	Unknown	Unknown
278514	-6.61615	4.24717	0.000474389	0.00454491	30.3396	-5.53382	1.53318	-3.60938	0.000306934	0.00289376	COG0103	J	Ribosomal protein S9
178798	-6.61552	4.6545	0.00165374	0.00603854	37.8114	-5.41407	1.68904	-3.20541	0.00134868	0.00940738	COG3119	P	Arylsulfatase A or related enzyme
317248	-6.61462	7.07438	0.0018452	0.00640136	218.26	-5.49884	1.6007	-3.43528	0.000591947	0.00484393	COG0358	L	DNA primase (bacterial type)
302283	-6.61442	6.01298	0.00127131	0.00534619	96.7446	-5.38822	1.56807	-3.43621	0.000589916	0.00483099	COG4166	E	ABC-type oligopeptide transport system, periplasmic component
312483	-6.61417	6.39473	0.00188317	0.00649605	135.816	-5.48656	1.63612	-3.35339	0.000798292	0.00614671	COG0793	O	C-terminal processing protease CtpA/Prc, contains a PDZ domain
158885	-6.6138	3.49813	0.000154145	0.00421439	17.2561	-5.39015	1.44359	-3.73386	0.00018857	0.00195872	COG0178	L	Excinuclease UvrABC ATPase subunit
177182	-6.61355	7.42235	0.00297546	0.00916441	293.478	-5.5565	1.70321	-3.26237	0.00110485	0.00800878	COG1368	M	Phosphoglycerol transferase MdoB or a related enzyme of AlkP superfamily
181448	-6.61343	4.96121	0.000734694	0.00469942	50.2172	-5.52872	1.54241	-3.58446	0.000337779	0.00312005	COG0336	J	tRNA G37 N-methylase TrmD
307560	-6.61197	5.42554	0.00118674	0.00520802	63.4197	-5.3613	1.60837	-3.33338	0.000857988	0.00651238	COG0745; COG1215; COG2205	T; N; K	DNA-binding response regulator, OmpR family, contains REC and winged-helix (wHTH) domain; Glycosyltransferase, catalytic subunit of cellulose synthase and poly-beta-1,6-N-acetylglucosamine synthase; K+-sensing histidine kinase KdpD
191979	-6.6117	4.8109	0.000794974	0.00469942	41.6201	-5.37532	1.56833	-3.42741	0.000609371	0.00495671	COG0566	J	tRNA G18 (ribose-2'-O)-methylase SpoU
283512	-6.6108	5.5443	0.00123924	0.00529334	82.0561	-5.61892	1.62826	-3.45088	0.000558767	0.00462873	COG0457	R	Tetratricopeptide (TPR) repeat
232803	-6.61071	5.71921	0.00123225	0.00528472	79.2514	-5.40873	1.59355	-3.39413	0.000688461	0.00544823	COG2374	R	Predicted extracellular nuclease
322336	-6.61031	5.0483	0.000890154	0.00486787	52.5815	-5.47824	1.58943	-3.44667	0.000567536	0.00468288	COG4658	C	Na+-translocating ferredoxin:NAD+ oxidoreductase RNF, RnfD subunit
288169	-6.61014	5.62293	0.00117377	0.00519412	80.5863	-5.49193	1.58339	-3.46847	0.000523422	0.00439505	COG2217	P	Cation transport ATPase
271386	-6.60977	5.45241	0.000776236	0.00469942	69.2532	-5.45899	1.53267	-3.56175	0.000368392	0.00333906	COG0526	O	Thiol-disulfide isomerase or thioredoxin
300528	-6.60926	4.53231	0.0002176	0.00442166	37.0869	-5.48856	1.39751	-3.92737	8.58786e-05	0.00101926	Unknown	Unknown
336743	-6.60838	5.7984	0.00131816	0.00542696	90.8493	-5.49569	1.59555	-3.44439	0.000572359	0.00471596	Unknown	Unknown
271388	-6.60755	6.35717	0.00182219	0.00633464	133.256	-5.47535	1.63142	-3.35619	0.000790247	0.00609537	COG0457	R	Tetratricopeptide (TPR) repeat
250159	-6.60478	5.36099	0.00106017	0.00510243	66.1113	-5.63995	1.56326	-3.60782	0.000308779	0.00290751	COG3250	G	Beta-galactosidase/beta-glucuronidase
254626	-6.60441	6.79536	0.002018	0.0067878	172.4	-5.41373	1.62988	-3.32154	0.000895213	0.00673648	COG1501	G	Alpha-glucosidase, glycosyl hydrolase family GH31
284308	-6.6034	6.65224	0.0018946	0.00652207	164.474	-5.46851	1.57827	-3.46487	0.000530486	0.00444148	COG1187	J	16S rRNA U516 pseudouridylate synthase RsuA and related 23S rRNA U2605, pseudouridylate synthases
308348	-6.60332	4.74275	0.000766851	0.00469942	42.0743	-5.471	1.5691	-3.48671	0.000488999	0.00416835	COG1235	P	Phosphoribosyl 1,2-cyclic phosphodiesterase
168880	-6.60289	6.08201	0.00133572	0.00544519	109.047	-5.49566	1.57275	-3.49431	0.000475287	0.00407826	COG0681; COG0681; COG0681	U	Signal peptidase I; Signal peptidase I; Signal peptidase I
185363	-6.60113	5.39064	0.000819581	0.00472087	65.3258	-5.44312	1.53188	-3.55324	0.000380523	0.00341916	COG0685	E	5,10-methylenetetrahydrofolate reductase
222822	-6.6004	5.84642	0.00107562	0.00510449	99.7131	-5.56798	1.56336	-3.56154	0.000368684	0.00334111	Unknown	Unknown
161523	-6.60032	7.71361	0.00295036	0.00909593	350.994	-5.50121	1.67907	-3.27634	0.00105163	0.00769117	COG1629; COG4206	H; P	Outer membrane receptor proteins, mostly Fe transport; Outer membrane cobalamin receptor protein
171005	-6.59824	6.14543	0.00129018	0.00537831	117.386	-5.52859	1.58268	-3.49318	0.000477299	0.00409133	COG2017	G	Galactose mutarotase or related enzyme
269042	-6.5976	6.49409	0.00202043	0.0067878	148.126	-5.50727	1.64287	-3.35222	0.000801652	0.00616564	COG0137	E	Argininosuccinate synthase
205278	-6.59731	5.24604	0.000916574	0.00491604	61.6393	-5.50861	1.5602	-3.53071	0.000414439	0.00365923	COG1629; COG4774	P	Outer membrane receptor proteins, mostly Fe transport; Outer membrane receptor for monomeric catechols
286385	-6.59665	3.88221	0.000263628	0.00450137	23.4047	-5.50377	1.46795	-3.7493	0.000177332	0.00186155	COG0745; COG2207; COG3292; COG3292; COG3292; COG3292; COG5002	T; K	DNA-binding response regulator, OmpR family, contains REC and winged-helix (wHTH) domain; AraC-type DNA-binding domain and AraC-containing proteins; Periplasmic ligand-binding sensor domain; Periplasmic ligand-binding sensor domain; Periplasmic ligand-binding sensor domain; Periplasmic ligand-binding sensor domain; Signal transduction histidine kinase
240409	-6.59553	4.54658	0.000652512	0.00467505	34.7415	-5.36906	1.54928	-3.46552	0.00052921	0.00443278	Unknown	Unknown
291240	-6.59547	5.92877	0.00162878	0.00601169	98.7484	-5.45339	1.64855	-3.308	0.000939636	0.00701673	COG0136	E	Aspartate-semialdehyde dehydrogenase
348050	-6.59369	7.12076	0.00220937	0.0072078	199.392	-5.31438	1.57806	-3.36767	0.000758074	0.00589313	COG0745; COG2207; COG3292; COG3292; COG3292; COG5002	T; K	DNA-binding response regulator, OmpR family, contains REC and winged-helix (wHTH) domain; AraC-type DNA-binding domain and AraC-containing proteins; Periplasmic ligand-binding sensor domain; Periplasmic ligand-binding sensor domain; Periplasmic ligand-binding sensor domain; Signal transduction histidine kinase
298583	-6.59344	6.19214	0.0016537	0.00603854	122.149	-5.53935	1.62611	-3.4065	0.000658013	0.00526264	COG0859	M	ADP-heptose:LPS heptosyltransferase
327235	-6.59327	5.77287	0.0013092	0.00541378	83.6081	-5.39753	1.58626	-3.40267	0.000667303	0.00532173	COG3147	D	Cell division protein DedD (periplasmic protein involved in septation)
324466	-6.59109	6.3546	0.00206898	0.00687045	127.048	-5.40718	1.65446	-3.26825	0.00108215	0.00787127	COG2986	E	Histidine ammonia-lyase
335402	-6.59035	5.22015	0.00104532	0.00507274	59.3686	-5.4633	1.59828	-3.41823	0.000630298	0.00509186	COG1089	M	GDP-D-mannose dehydratase
224683	-6.58783	5.93538	0.00101851	0.0050578	98.9828	-5.4646	1.52744	-3.57762	0.000346732	0.00318943	COG0090	J	Ribosomal protein L2
257983	-6.58766	5.10399	0.000675409	0.00469942	53.6739	-5.44115	1.5039	-3.61804	0.000296848	0.00281667	COG0457; COG3103	R	Tetratricopeptide (TPR) repeat; Uncharacterized conserved protein YgiM, contains N-terminal SH3 domain, DUF1202 family
216702	-6.58615	4.67383	0.000560544	0.00457765	45.2491	-5.6164	1.52811	-3.6754	0.000237481	0.0023596	COG3047	M	Outer membrane protein W
211385	-6.58563	6.37529	0.00216408	0.00709255	137.359	-5.49036	1.68216	-3.26387	0.001099	0.00797484	COG0750	K; O	Membrane-associated protease RseP, regulator of RpoE activity
294573	-6.58503	5.59069	0.00115957	0.005189	73.9462	-5.37848	1.58048	-3.40306	0.000666357	0.0053158	COG1682	G; M	ABC-type polysaccharide/polyol phosphate export permease
233508	-6.58343	5.52157	0.000979194	0.00501867	75.9282	-5.50658	1.5421	-3.57082	0.000355862	0.00324721	COG0284	F	Orotidine-5'-phosphate decarboxylase
129589	-6.58327	4.56935	0.000533218	0.00457765	36.6293	-5.3989	1.50907	-3.57763	0.000346725	0.00318943	COG0745; COG2205; COG3292; COG3292	T; K	DNA-binding response regulator, OmpR family, contains REC and winged-helix (wHTH) domain; K+-sensing histidine kinase KdpD; Periplasmic ligand-binding sensor domain; Periplasmic ligand-binding sensor domain
334191	-6.58307	5.44892	0.00119759	0.00522307	72.8231	-5.50486	1.61791	-3.40245	0.000667844	0.00532372	Unknown	Unknown
299886	-6.58243	5.54065	0.00115298	0.00517004	80.1389	-5.56579	1.58415	-3.51343	0.000442362	0.00385823	COG1995	H	4-hydroxy-L-threonine phosphate dehydrogenase PdxA
338637	-6.5821	3.93029	0.000338953	0.00450977	24.533	-5.45503	1.51239	-3.60689	0.000309889	0.00291504	COG0386	I; V	Glutathione peroxidase, house-cleaning role in reducing lipid peroxides
317512	-6.58193	3.75143	0.000194585	0.00441027	24.3821	-5.65042	1.46979	-3.84436	0.000120866	0.00135803	COG1538	M	Outer membrane protein TolC
257981	-6.58175	4.33715	0.000561808	0.00457765	31.7531	-5.43348	1.54122	-3.52545	0.000422763	0.00371746	COG0457	R	Tetratricopeptide (TPR) repeat
203895	-6.58101	4.03729	0.000393859	0.00450977	26.1557	-5.47383	1.52332	-3.59335	0.00032645	0.0030359	COG1180	O	Pyruvate-formate lyase-activating enzyme
241215	-6.58021	4.3466	0.000491041	0.00457765	31.4067	-5.42356	1.49979	-3.61621	0.000298952	0.00283278	COG4771	P	Outer membrane receptor for ferrienterochelin and colicins
327297	-6.57994	5.01963	0.000598944	0.0046315	55.0586	-5.56241	1.50674	-3.69168	0.000222779	0.00224045	COG5000	T	Signal transduction histidine kinase involved in nitrogen fixation and metabolism regulation
351222	-6.57937	5.96194	0.00153729	0.00584651	100.536	-5.42189	1.60658	-3.37481	0.000738674	0.00576017	COG0598	P	Mg2+ and Co2+ transporter CorA
305081	-6.57911	5.88253	0.00124222	0.00529854	98.1584	-5.49105	1.56516	-3.50829	0.000451002	0.00391679	COG4198	S	Uncharacterized conserved protein, DUF1015 family
247506	-6.57817	5.97054	0.00151968	0.00581071	104.867	-5.51866	1.60911	-3.42963	0.000604397	0.00492492	COG2227	H	2-polyprenyl-3-methyl-5-hydroxy-6-metoxy-1,4-benzoquinol methylase
333619	-6.57563	7.61348	0.00245045	0.0077615	338.609	-5.52983	1.63524	-3.38165	0.000720508	0.00564896	COG0249	L	DNA mismatch repair ATPase MutS
331059	-6.57299	5.26399	0.00100747	0.00505185	58.2368	-5.36943	1.55595	-3.45089	0.000558735	0.00462873	Unknown	Unknown
204176	-6.57027	5.28366	0.000966225	0.00500212	64.0456	-5.45999	1.56374	-3.49161	0.000480114	0.00410891	Unknown	Unknown
222824	-6.56993	5.80823	0.00114672	0.00516659	91.7866	-5.47125	1.55861	-3.51034	0.000447533	0.0038916	COG0016	J	Phenylalanyl-tRNA synthetase alpha subunit
169321	-6.5691	5.9552	0.00154773	0.00587435	102.761	-5.48392	1.60943	-3.40737	0.00065591	0.00525184	COG0845	M; V	Multidrug efflux pump subunit AcrA (membrane-fusion protein)
318652	-6.56847	5.58831	0.00118741	0.00520802	88.5011	-5.63401	1.59383	-3.53488	0.000407962	0.00361818	COG0845	M; V	Multidrug efflux pump subunit AcrA (membrane-fusion protein)
161520	-6.568	5.4584	0.00107277	0.00510449	74.9556	-5.50545	1.53679	-3.58244	0.000340395	0.0031418	COG2431	S	Uncharacterized membrane protein YbjE, DUF340 family
308487	-6.56687	4.27388	0.00051159	0.00457765	31.8161	-5.48247	1.53905	-3.56225	0.000367687	0.0033353	Unknown	Unknown
222821	-6.56683	4.75844	0.000702528	0.00469942	42.0362	-5.43226	1.52534	-3.56135	0.000368954	0.00334276	COG0115	E; H	Branched-chain amino acid aminotransferase/4-amino-4-deoxychorismate lyase
224686	-6.56657	5.35227	0.000781641	0.00469942	64.4528	-5.32638	1.52427	-3.49438	0.000475156	0.00407761	COG0087	J	Ribosomal protein L3
228322	-6.56584	5.63764	0.00114388	0.00516659	86.0325	-5.54817	1.59242	-3.4841	0.000493789	0.00420014	COG1575	H	1,4-dihydroxy-2-naphthoate octaprenyltransferase
230261	-6.56569	6.77255	0.00240196	0.00764405	229.563	-9.38024	1.76259	-5.32187	1.02708e-07	2.09694e-06	COG5527	X	Protein involved in initiation of plasmid replication
342770	-6.56537	6.43349	0.0016765	0.0060776	142.229	-5.44769	1.59843	-3.40814	0.000654069	0.00523982	COG2985; COG2985	R	Uncharacterized membrane protein YbjL, putative transporter; Uncharacterized membrane protein YbjL, putative transporter
285243	-6.56502	5.26846	0.000795598	0.00469942	63.947	-5.49126	1.52317	-3.60516	0.000311962	0.00292918	COG1350	E	Predicted alternative tryptophan synthase beta-subunit (paralog of TrpB)
234169	-6.5649	5.64967	0.00109108	0.00511738	78.6146	-5.39229	1.54474	-3.49073	0.000481695	0.00411869	COG4856	S	Uncharacterized protein, YbbR domain
303359	-6.56468	4.54851	0.0006118	0.0046315	40.1184	-5.56815	1.55992	-3.5695	0.000357665	0.00326011	COG0252	J; U	L-asparaginase/archaeal Glu-tRNAGln amidotransferase subunit D
221970	-6.56458	6.83092	0.0025923	0.00813768	177.099	-5.378	1.66628	-3.22755	0.00124855	0.00885841	COG3591	E	V8-like Glu-specific endopeptidase
331542	-6.56324	5.79403	0.00141117	0.00557397	91.398	-5.44522	1.59814	-3.40722	0.000656275	0.0052532	COG3537	G	Putative alpha-1,2-mannosidase
154844	-6.55783	5.63776	0.00103129	0.00506498	80.7348	-5.42676	1.54563	-3.51104	0.000446354	0.00388296	COG1131	V	ABC-type multidrug transport system, ATPase component
273847	-6.55687	4.30082	0.000553007	0.00457765	28.373	-5.30293	1.53248	-3.46035	0.000539475	0.00450021	Unknown	Unknown
214714	-6.55589	4.85247	0.000846957	0.00475588	45.0197	-5.41651	1.573	-3.44343	0.000574391	0.00472546	Unknown	Unknown
314786	-6.55536	5.53676	0.00136303	0.00548325	74.1971	-5.41888	1.62395	-3.33686	0.000847312	0.0064437	Unknown	Unknown
156408	-6.55518	4.99072	0.000711301	0.00469942	52.5566	-5.49901	1.54458	-3.56019	0.000370586	0.00334948	COG0450	V	Alkyl hydroperoxide reductase subunit AhpC (peroxiredoxin)
313456	-6.55479	6.29449	0.00160563	0.00598894	116.953	-5.29853	1.58911	-3.33428	0.000855197	0.00649513	COG4974	L	Site-specific recombinase XerD
195924	-6.55405	4.73349	0.00103457	0.00507274	45.9325	-5.53791	1.63543	-3.3862	0.000708675	0.0055771	COG0372	C	Citrate synthase
247507	-6.55392	6.13918	0.00173489	0.00615573	120.041	-5.5026	1.62018	-3.39629	0.000683049	0.00541909	COG2177	D	Cell division protein FtsX
185289	-6.5532	3.78082	0.000323295	0.00450977	20.7116	-5.34128	1.49598	-3.57041	0.000356418	0.00325032	COG0256	J	Ribosomal protein L18
286357	-6.55318	5.39593	0.000810314	0.00469942	63.9765	-5.36786	1.50104	-3.5761	0.000348755	0.00320178	COG1270	H	Cobalamin biosynthesis protein CobD/CbiB
158880	-6.55238	6.42393	0.00232483	0.00747315	136.805	-5.41045	1.68111	-3.21838	0.00128918	0.00908161	COG1966	T	Carbon starvation protein CstA
253164	-6.55187	4.99603	0.000545643	0.00457765	52.0035	-5.46694	1.46509	-3.73147	0.000190364	0.00197355	Unknown	Unknown
277417	-6.55133	5.07365	0.00101763	0.0050578	53.2223	-5.38423	1.59161	-3.38287	0.000717321	0.00562866	COG2220	G	L-ascorbate metabolism protein UlaG, beta-lactamase superfamily
224676	-6.55028	4.40097	0.000492367	0.00457765	32.8232	-5.39164	1.49739	-3.60068	0.000317383	0.00296994	COG0093	J	Ribosomal protein L14
306864	-6.55028	5.6554	0.0017561	0.00619817	69.577	-5.23102	1.64283	-3.18416	0.00145174	0.00999921	COG0836	M	Mannose-1-phosphate guanylyltransferase
351221	-6.55006	6.05644	0.00194351	0.00661405	103.337	-5.36802	1.65617	-3.24124	0.00119012	0.008515	COG3182	S	Uncharacterized iron-regulated membrane protein
229940	-6.54975	6.819	0.00299044	0.00919785	184.354	-5.43418	1.68444	-3.2261	0.00125489	0.0088925	Unknown	Unknown
301393	-6.54939	5.7367	0.00175435	0.00619526	77.4198	-5.24628	1.64018	-3.1986	0.00138095	0.00958889	COG0845	M; V	Multidrug efflux pump subunit AcrA (membrane-fusion protein)
182255	-6.54891	5.14964	0.000879375	0.00483656	57.4941	-5.46133	1.55448	-3.51328	0.00044261	0.0038595	COG0035	F	Uracil phosphoribosyltransferase
299534	-6.54736	4.60837	0.000602592	0.0046315	39.3576	-5.42503	1.51637	-3.57764	0.000346712	0.00318943	Unknown	Unknown
328839	-6.5467	3.62948	0.000203885	0.00441027	24.8011	-5.73675	1.48089	-3.87384	0.000107132	0.00122754	COG0673	R	Predicted dehydrogenase
185288	-6.54635	5.0495	0.000771102	0.00469942	53.2143	-5.46181	1.54517	-3.53476	0.000408148	0.00361897	COG0097	J	Ribosomal protein L6P/L9E
312110	-6.54596	6.05948	0.00169808	0.00610598	107.729	-5.40815	1.6107	-3.35765	0.000786084	0.00607135	COG0733	R	Na+-dependent transporter, SNF family
333926	-6.545	4.02605	0.000428558	0.00450977	24.0855	-5.26905	1.51057	-3.48812	0.000486424	0.00415158	COG0793	O	C-terminal processing protease CtpA/Prc, contains a PDZ domain
270155	-6.54371	4.67392	0.000729584	0.00469942	45.8847	-5.58901	1.57877	-3.54011	0.00039996	0.00355791	COG5545	X	Predicted P-loop ATPase and inactivated derivatives
270959	-6.54354	4.51924	0.00062921	0.00466	37.7836	-5.47386	1.55462	-3.52102	0.00042989	0.00376824	Unknown	Unknown
299412	-6.54332	5.1115	0.000860339	0.00477499	66.2632	-5.68962	1.56563	-3.63407	0.000278985	0.00267416	COG0078	E	Ornithine carbamoyltransferase
149976	-6.54314	3.8106	0.000307465	0.00450977	22.9429	-5.46212	1.50499	-3.62933	0.000284152	0.00271642	COG0526	O	Thiol-disulfide isomerase or thioredoxin
314788	-6.54258	5.67682	0.00143858	0.00562582	76.2434	-5.30677	1.59031	-3.33694	0.000847062	0.006443	Unknown	Unknown
205134	-6.54252	4.35348	0.000558751	0.00457765	31.325	-5.33447	1.53943	-3.46523	0.000529774	0.00443651	COG1216	G	Glycosyltransferase, GT2 family
185016	-6.5417	4.55241	0.000519181	0.00457765	40.2794	-5.52068	1.51963	-3.63292	0.000280233	0.00268406	COG0712	C	FoF1-type ATP synthase, delta subunit
352399	-6.541	5.99438	0.0018406	0.00638868	96.4479	-5.30024	1.61895	-3.27388	0.00106083	0.00774569	COG1902	C	2,4-dienoyl-CoA reductase or related NADH-dependent reductase, Old Yellow Enzyme (OYE) family
337360	-6.54019	5.5585	0.00155181	0.00587619	70.0242	-5.31127	1.62693	-3.2646	0.00109619	0.00795754	COG3408	G	Glycogen debranching enzyme (alpha-1,6-glucosidase)
340537	-6.53885	6.04814	0.0012944	0.00538582	106.611	-5.48944	1.53087	-3.58583	0.000336011	0.00310716	COG0685	E	5,10-methylenetetrahydrofolate reductase
330572	-6.53882	5.66121	0.00149283	0.00574741	82.7688	-5.43396	1.63136	-3.33095	0.000865509	0.00655954	COG0618	F	nanoRNase/pAp phosphatase, hydrolyzes c-di-AMP and oligoRNAs
202052	-6.53859	6.06002	0.00161647	0.00600263	111.504	-5.46474	1.61815	-3.37716	0.000732386	0.0057236	COG0451	M	Nucleoside-diphosphate-sugar epimerase
234034	-6.53839	3.64244	8.64077e-05	0.00393772	28.6235	-5.87154	1.38774	-4.231	2.32657e-05	0.000345518	Unknown	Unknown
247907	-6.53827	5.43512	0.00112862	0.00516659	71.2925	-5.4392	1.57549	-3.45239	0.000555644	0.00461005	COG3022	P	Cytoplasmic iron level regulating protein YaaA, DUF328/UPF0246 family
342613	-6.53768	5.3581	0.00125725	0.0053272	64.785	-5.39739	1.60892	-3.35467	0.000794588	0.00612132	COG1373	R	Predicted ATPase, AAA+ superfamily
225314	-6.53684	3.43192	0.000193421	0.00441027	16.5809	-5.34178	1.47501	-3.62151	0.000292888	0.00278542	COG0234	O	Co-chaperonin GroES (HSP10)
224679	-6.53655	4.31877	0.000448058	0.00453002	30.153	-5.33352	1.48959	-3.58052	0.000342907	0.00316004	COG0197	J	Ribosomal protein L16/L10AE
236198	-6.53629	5.27434	0.00100275	0.00504945	72.0619	-5.60859	1.5764	-3.55785	0.00037391	0.00337222	COG0053	P	Divalent metal cation (Fe/Co/Zn/Cd) transporter
221971	-6.53538	5.23106	0.000988273	0.00502672	64.6367	-5.50245	1.56535	-3.51516	0.000439487	0.00383671	Unknown	Unknown
286999	-6.53501	3.94841	0.00038094	0.00450977	24.5271	-5.45207	1.51063	-3.60914	0.000307208	0.0028954	Unknown	Unknown
264659	-6.53241	7.17298	0.00256993	0.00807881	246.25	-5.4692	1.65326	-3.30812	0.000939233	0.00701441	COG0458	E; F	Carbamoylphosphate synthase large subunit
352960	-6.53207	6.24059	0.0019233	0.00658701	125.511	-5.45117	1.62806	-3.34827	0.000813174	0.00623386	COG0708	L	Exonuclease III
264673	-6.532	6.1402	0.00124643	0.00530148	122.15	-5.49426	1.54413	-3.55816	0.000373465	0.00336943	COG2071; COG2355	E	Gamma-glutamyl-gamma-aminobutyrate hydrolase PuuD (putrescine degradation), contains GATase1-like domain; Zn-dependent dipeptidase, microsomal dipeptidase homolog
168879	-6.53087	5.40299	0.00126804	0.0053358	67.4442	-5.39804	1.61334	-3.34587	0.000820244	0.00627336	COG0289	E	Dihydrodipicolinate reductase
236199	-6.52957	5.88273	0.00148485	0.00571998	102.525	-5.50855	1.60513	-3.43184	0.000599508	0.00489251	COG0451	M	Nucleoside-diphosphate-sugar epimerase
170420	-6.5273	4.40806	0.000609809	0.0046315	36.0402	-5.51583	1.54954	-3.55965	0.000371343	0.00335411	Unknown	Unknown
256099	-6.52718	5.41958	0.000277914	0.00450137	64.862	-5.27647	1.36083	-3.87738	0.000105587	0.00121262	COG3843	U	Type IV secretory pathway, VirD2 components (relaxase)
336446	-6.52706	4.6613	0.000640126	0.00466561	39.0593	-5.34126	1.51664	-3.52178	0.000428657	0.00375912	COG2096	H	Cob(I)alamin adenosyltransferase
185241	-6.52581	4.87068	0.000801122	0.00469942	39.1065	-5.79351	1.51945	-3.81289	0.000137353	0.00151255	COG0614	P	ABC-type Fe3+-hydroxamate transport system, periplasmic component
340657	-6.52517	5.09491	0.0010591	0.00510243	54.3641	-5.38022	1.59411	-3.37505	0.000738019	0.00575651	COG2971	G	BadF-type ATPase, related to human N-acetylglucosamine kinase
335642	-6.52504	5.33886	0.000960867	0.00500212	67.945	-5.45725	1.52853	-3.57026	0.000356629	0.00325106	Unknown	Unknown
289722	-6.52229	4.54154	0.000638975	0.00466561	31.1604	-6.0849	1.49886	-4.05969	4.91385e-05	0.000642386	COG0042	J	tRNA-dihydrouridine synthase
185299	-6.52223	5.18536	0.00111625	0.00515749	58.0162	-5.4103	1.59599	-3.38993	0.000699107	0.0055145	COG0522	J	Ribosomal protein S4 or related protein
298104	-6.52205	5.21861	0.00113538	0.00516659	64.2995	-5.49726	1.60789	-3.41893	0.000628668	0.00508196	COG0627	V	S-formylglutathione hydrolase FrmB
169317	-6.52199	4.69065	0.000640967	0.00466561	42.1996	-5.41793	1.51994	-3.56458	0.000364439	0.00331342	COG0233	J	Ribosome recycling factor
193150	-6.51898	3.70938	0.000187497	0.00441027	21.1463	-5.45557	1.42114	-3.83886	0.000123607	0.0013849	COG0027	F	Formate-dependent phosphoribosylglycinamide formyltransferase (GAR transformylase)
345914	-6.51879	4.28773	0.000485231	0.00457765	30.8559	-5.44213	1.49289	-3.64535	0.000267024	0.00258953	COG0009	J	tRNA A37 threonylcarbamoyladenosine synthetase subunit TsaC/SUA5/YrdC
334260	-6.51737	4.18612	0.000424331	0.00450977	28.0994	-5.3555	1.48418	-3.6084	0.000308097	0.00290217	COG0406	G	Broad specificity phosphatase PhoE
323326	-6.51687	3.95463	0.0004151	0.00450977	23.407	-5.24106	1.47413	-3.55535	0.000377474	0.00339639	COG1278	K	Cold shock protein, CspA family
218867	-6.51685	5.13315	0.000949102	0.00499061	55.3358	-5.3708	1.55192	-3.46075	0.000538674	0.00449552	COG3404	E	Formiminotetrahydrofolate cyclodeaminase
344940	-6.5158	5.61552	0.00105523	0.00510029	85.3733	-5.50312	1.54823	-3.55445	0.000378774	0.00340711	COG0705	O	Membrane associated serine protease, rhomboid family
288170	-6.51562	4.00597	0.000462703	0.00453775	23.3288	-5.282	1.51253	-3.49216	0.000479137	0.00410322	COG0735	P	Fe2+ or Zn2+ uptake regulation protein
316255	-6.5153	5.64517	0.00134787	0.00545675	82.8484	-5.42368	1.58934	-3.41254	0.000643594	0.00517537	COG0740	O	ATP-dependent protease ClpP, protease subunit
211387	-6.51525	4.79566	0.000878307	0.00483656	44.5711	-5.41808	1.57312	-3.44416	0.000572846	0.00471788	COG1327; COG1328	F; K	Transcriptional regulator NrdR, contains Zn-ribbon and ATP-cone domains; Anaerobic ribonucleoside-triphosphate reductase
324488	-6.51514	4.11968	0.000456925	0.00453205	28.2434	-5.40595	1.52808	-3.53773	0.000403582	0.00358398	COG3507	G	Beta-xylosidase
266047	-6.5143	6.05696	0.00150743	0.0057833	110.897	-5.42518	1.57608	-3.44221	0.000576989	0.00474372	COG2311	S	Uncharacterized membrane protein YeiB
345322	-6.51428	4.57671	0.000739714	0.00469942	36.7082	-5.32699	1.55538	-3.42489	0.000615057	0.0049907	COG1011	H	FMN phosphatase YigB, HAD superfamily
294572	-6.51381	5.96019	0.0011604	0.00518927	112.392	-5.55001	1.53923	-3.60569	0.00031132	0.00292557	COG1134	G; M	ABC-type polysaccharide/polyol phosphate transport system, ATPase component
282819	-6.51291	5.73214	0.00114609	0.00516659	93.1097	-5.50659	1.55791	-3.5346	0.000408389	0.00362015	COG0436	E	Aspartate/methionine/tyrosine aminotransferase
341249	-6.51238	5.41276	0.0019691	0.00668737	78.6151	-5.57081	1.74535	-3.1918	0.0014139	0.00977796	COG0463	M	Glycosyltransferase involved in cell wall bisynthesis
182258	-6.51073	6.22368	0.00155536	0.00587619	126.834	-5.436	1.58585	-3.42781	0.000608461	0.00495106	COG1217	T	Predicted membrane GTPase involved in stress response
192727	-6.50837	4.1306	0.000391522	0.00450977	27.8228	-5.34849	1.48495	-3.60179	0.000316035	0.00296027	COG1620	C	L-lactate permease
342569	-6.50743	5.9037	0.00179504	0.0062754	99.828	-5.4237	1.67256	-3.24275	0.00118384	0.00847958	COG3104	E	Dipeptide/tripeptide permease
334192	-6.50668	5.74908	0.00113639	0.00516659	94.8591	-5.51406	1.55694	-3.5416	0.000397714	0.00354066	COG4845	V	Chloramphenicol O-acetyltransferase
244525	-6.50574	5.91237	0.0013124	0.00541699	104.652	-5.49115	1.56928	-3.49915	0.000466744	0.00402332	COG1216	G	Glycosyltransferase, GT2 family
203705	-6.50523	4.45018	0.000568347	0.00459271	51.7062	-5.96085	1.55534	-3.83251	0.000126843	0.00141525	COG1670	J; O	Protein N-acetyltransferase, RimJ/RimL family
320851	-6.50491	4.50482	0.000747908	0.00469942	32.882	-5.21978	1.54805	-3.37185	0.000746651	0.00581514	COG2233	F	Xanthine/uracil permease
354407	-6.50489	4.64059	0.000744238	0.00469942	39.4407	-5.35901	1.55998	-3.43532	0.000591863	0.00484393	COG3579	E	Aminopeptidase C
225129	-6.50448	5.27159	0.00106008	0.00510243	65.8959	-5.45946	1.56776	-3.48234	0.000497054	0.00421837	COG2152	G	Predicted glycosyl hydrolase, GH43/DUF377 family
346022	-6.50415	5.19095	0.000964236	0.00500212	66.9623	-5.56871	1.56957	-3.54793	0.00038827	0.00347218	COG3176	R	Putative hemolysin
350595	-6.50362	5.90745	0.00133398	0.00544519	110.781	-5.57881	1.57523	-3.5416	0.000397715	0.00354066	COG3292; COG4977	T; K	Periplasmic ligand-binding sensor domain; Transcriptional regulator GlxA family, contains an amidase domain and an AraC-type DNA-binding HTH domain
268731	-6.50178	4.51136	0.00072108	0.00469942	33.8479	-5.23469	1.54824	-3.38106	0.000722065	0.00565939	COG0622	R	Predicted phosphodiesterase
218865	-6.49935	4.38714	0.000497208	0.00457765	34.0531	-5.39645	1.50465	-3.58651	0.000335131	0.00310217	COG1443	I	Isopentenyldiphosphate isomerase
194821	-6.49826	5.48954	0.00143273	0.00561453	76.2073	-5.57843	1.59083	-3.50661	0.000453848	0.00393742	COG3746	P	Phosphate-selective porin
247191	-6.49726	4.85169	0.000753355	0.00469942	47.8038	-5.42697	1.53295	-3.54022	0.0003998	0.00355753	Unknown	Unknown
205135	-6.49689	5.41267	0.00137221	0.00549459	65.6631	-5.31703	1.61165	-3.29912	0.000969883	0.00719759	COG2003	L	DNA repair protein RadC, contains a helix-hairpin-helix DNA-binding motif
288265	-6.49665	5.71471	0.00116186	0.00519032	98.6745	-5.55953	1.56761	-3.5465	0.000390383	0.00348859	COG0489; COG3206	D; M	Chromosome partitioning ATPase, Mrp family, contains Fe-S cluster; Uncharacterized protein involved in exopolysaccharide biosynthesis
301802	-6.49587	4.89779	0.000962068	0.00500212	47.8638	-5.3917	1.57862	-3.41545	0.000636776	0.00513427	Unknown	Unknown
283511	-6.49571	4.62547	0.000750923	0.00469942	39.6165	-5.39297	1.56058	-3.45574	0.000548779	0.00456467	COG0225; COG0229	O	Peptide methionine sulfoxide reductase MsrA; Peptide methionine sulfoxide reductase MsrB
339424	-6.49542	5.04604	0.000681682	0.00469942	56.6162	-5.44633	1.51175	-3.60266	0.000314972	0.00295252	COG1519	M	3-deoxy-D-manno-octulosonic-acid transferase
300434	-6.49396	5.43868	0.00156296	0.00588547	63.281	-5.21223	1.62227	-3.21293	0.00131389	0.00921767	COG0536	D; L	GTPase involved in cell partioning and DNA repair
314178	-6.49221	6.41578	0.00185044	0.0064162	135.693	-5.32717	1.59583	-3.33817	0.000843317	0.00641981	COG5164	K	Transcription elongation factor
177181	-6.49121	5.40187	0.00123112	0.00528465	65.361	-5.30455	1.56956	-3.37965	0.000725787	0.00568383	COG0438; COG1216	G; M	Glycosyltransferase involved in cell wall bisynthesis; Glycosyltransferase, GT2 family
341813	-6.49014	3.82642	0.000305439	0.00450977	23.6692	-5.44401	1.47111	-3.70062	0.000215073	0.00217487	COG0317	T; K	(p)ppGpp synthase/hydrolase, HD superfamily
260266	-6.48968	5.96483	0.00144701	0.00564685	106.794	-5.4515	1.57249	-3.46679	0.000526722	0.00441479	COG3507	G	Beta-xylosidase
313455	-6.48921	3.80297	0.000341338	0.00450977	21.3915	-5.33983	1.5039	-3.55065	0.000384281	0.00344347	Unknown	Unknown
275309	-6.48865	4.5644	0.000990027	0.00502672	43.3205	-5.60041	1.63748	-3.42013	0.000625919	0.00506301	COG1396; COG1917	K; R	Transcriptional regulator, contains XRE-family HTH domain; Cupin domain protein related to quercetin dioxygenase
277011	-6.48544	6.12428	0.00162351	0.00600547	123.197	-5.46637	1.58603	-3.44657	0.000567747	0.00468411	Unknown	Unknown
135718	-6.48496	5.4942	0.00117207	0.00519412	74.4554	-5.42921	1.581	-3.43402	0.000594695	0.00486219	COG1028	Q; I; R	NAD(P)-dependent dehydrogenase, short-chain alcohol dehydrogenase family
331544	-6.48429	5.7392	0.00176377	0.00620083	84.6683	-5.35457	1.63886	-3.26726	0.00108595	0.00789384	COG0263	E	Glutamate 5-kinase
339277	-6.48298	4.78776	0.000879015	0.00483656	47.884	-5.48317	1.58216	-3.46563	0.000528993	0.00443193	COG0322	L	Excinuclease UvrABC, nuclease subunit
337304	-6.47922	4.56127	0.000737272	0.00469942	36.585	-5.30395	1.55352	-3.41414	0.000639828	0.00515181	COG2755	E	Lysophospholipase L1 or related esterase
234170	-6.4792	4.01284	0.000349416	0.00450977	24.035	-5.28297	1.47256	-3.58761	0.000333727	0.00309249	COG0237	H	Dephospho-CoA kinase
341250	-6.47883	5.1632	0.00150844	0.0057833	65.3965	-5.5367	1.67692	-3.30171	0.000960973	0.00714344	COG1216	G	Glycosyltransferase, GT2 family
228324	-6.47604	3.89838	0.000332885	0.00450977	27.5007	-5.56681	1.48744	-3.74254	0.00018217	0.00190355	COG0179	Q	2-keto-4-pentenoate hydratase/2-oxohepta-3-ene-1,7-dioic acid hydratase (catechol pathway)
177183	-6.47598	6.00697	0.00147844	0.00570838	105.714	-5.39356	1.57325	-3.42829	0.0006074	0.00494404	COG0463	M	Glycosyltransferase involved in cell wall bisynthesis
204175	-6.47573	5.34034	0.000942923	0.0049828	69.6356	-5.48993	1.53283	-3.58156	0.000341554	0.00315027	COG1409	T	3',5'-cyclic AMP phosphodiesterase CpdA
224064	-6.47331	4.70193	0.00072871	0.00469942	40.0833	-5.24033	1.52268	-3.44152	0.000578453	0.00475368	COG0634	F	Hypoxanthine-guanine phosphoribosyltransferase
247906	-6.47245	4.37097	0.000660833	0.00468953	32.3701	-5.29645	1.54383	-3.43071	0.000601999	0.00490911	COG0526	O	Thiol-disulfide isomerase or thioredoxin
352959	-6.47217	6.55134	0.00195002	0.00663107	157.348	-5.38287	1.61011	-3.34316	0.000828301	0.0063247	COG0339	E	Zn-dependent oligopeptidase
278513	-6.47196	4.4484	0.000670723	0.00469942	34.8251	-5.35505	1.54797	-3.4594	0.000541379	0.00451359	COG0102	J	Ribosomal protein L13
168878	-6.47067	6.60574	0.00170554	0.00611966	165.871	-5.41368	1.5753	-3.4366	0.000589067	0.00482509	Unknown	Unknown
300436	-6.46985	4.8862	0.00101834	0.0050578	46.2893	-5.35543	1.58014	-3.38921	0.000700954	0.0055256	COG3382	R	B3/B4 domain (DNA/RNA-binding domain of Phe-tRNA-synthetase)
222826	-6.46979	5.87602	0.00169134	0.0060981	97.2658	-5.39252	1.60671	-3.35626	0.000790037	0.006095	COG0812	M	UDP-N-acetylenolpyruvoylglucosamine reductase
338084	-6.4687	6.46949	0.0024045	0.00764851	145.332	-5.36002	1.64734	-3.25375	0.00113894	0.00820377	COG0116	J	23S rRNA G2445 N2-methylase RlmL
216492	-6.46793	5.34947	0.00153109	0.00583436	59.0909	-5.19363	1.614	-3.21785	0.00129154	0.00909398	Unknown	Unknown
269676	-6.4674	5.12904	0.00106305	0.00510243	52.3197	-5.23342	1.5544	-3.36684	0.000760342	0.00590709	COG1211	I	2-C-methyl-D-erythritol 4-phosphate cytidylyltransferase
251491	-6.4668	5.81879	0.00095508	0.00500212	89.2957	-5.44152	1.48352	-3.66798	0.000244471	0.00241438	COG0741; COG1388	M	Soluble lytic murein transglycosylase and related regulatory proteins (some contain LysM/invasin domains); LysM repeat
336445	-6.46647	5.21085	0.00121542	0.00525635	59.9838	-5.3477	1.60233	-3.33745	0.000845524	0.006434	COG4122	R	Predicted O-methyltransferase YrrM
333686	-6.46637	5.34863	0.00133175	0.00544519	69.5065	-5.43007	1.61492	-3.36244	0.000772581	0.00598858	COG0673	R	Predicted dehydrogenase
277416	-6.46554	3.80847	0.000374777	0.00450977	22.3094	-5.3671	1.50662	-3.56233	0.000367577	0.00333469	COG0346	Q	Catechol 2,3-dioxygenase or other lactoylglutathione lyase family enzyme
228320	-6.46423	4.363	0.000662206	0.00468967	31.347	-5.24958	1.53987	-3.4091	0.000651769	0.00522673	Unknown	Unknown
123865	-6.46325	3.7617	0.00031669	0.00450977	22.4461	-5.33706	1.46376	-3.64612	0.000266231	0.0025825	COG0009	J	tRNA A37 threonylcarbamoyladenosine synthetase subunit TsaC/SUA5/YrdC
270241	-6.46163	6.13405	0.00178654	0.0062627	96.5987	-5.11372	1.57979	-3.23697	0.00120805	0.00862392	Unknown	Unknown
224062	-6.46142	5.64284	0.00179456	0.0062754	75.6835	-5.27108	1.63628	-3.22137	0.00127579	0.00900334	Unknown	Unknown
316254	-6.46076	5.52317	0.00160276	0.00598488	70.5433	-5.28697	1.62098	-3.26158	0.00110793	0.00802183	COG0544	O	FKBP-type peptidyl-prolyl cis-trans isomerase (trigger factor)
351497	-6.45741	4.30761	0.000619125	0.00463928	30.8103	-5.30113	1.53666	-3.44977	0.000561057	0.0046427	Unknown	Unknown
210912	-6.45583	4.57606	0.000646048	0.00466561	38.1962	-5.33323	1.51583	-3.51835	0.000434235	0.00379968	COG0778	C	Nitroreductase
185287	-6.45554	4.43353	0.000587797	0.00461508	34.8825	-5.35577	1.50759	-3.55253	0.000381544	0.00342588	COG0096	J	Ribosomal protein S8
177188	-6.45505	5.56129	0.00138419	0.00551619	79.85	-5.39982	1.58743	-3.40161	0.000669899	0.00533784	COG0018	J	Arginyl-tRNA synthetase
293339	-6.4544	4.11929	0.000489013	0.00457765	32.6403	-5.57312	1.54331	-3.61114	0.000304856	0.00287958	COG2819	R	Predicted hydrolase of the alpha/beta superfamily
205136	-6.45193	3.74053	0.000344196	0.00450977	20.9048	-5.28504	1.50237	-3.51779	0.000435155	0.00380641	COG2151	O	Metal-sulfur cluster biosynthetic enzyme
311894	-6.45112	4.49681	0.000813479	0.00469942	35.249	-5.28825	1.55774	-3.39482	0.00068674	0.00544187	COG0512	E; H	Anthranilate/para-aminobenzoate synthase component II
299686	-6.44998	6.14751	0.00235611	0.00754824	139.217	-5.59388	1.70447	-3.28189	0.00103115	0.00757153	COG0561	H; R	Hydroxymethylpyrimidine pyrophosphatase and other HAD family phosphatases
224675	-6.44857	3.75912	0.000340348	0.00450977	20.8958	-5.302	1.50015	-3.5343	0.000408855	0.00362311	COG0198	J	Ribosomal protein L24
228316	-6.44792	5.4346	0.00130649	0.00540591	74.3738	-5.44284	1.58045	-3.44386	0.000573472	0.00472099	COG1561	S	Uncharacterized conserved protein YicC, UPF0701 family
351351	-6.44352	4.48689	0.000604189	0.0046315	36.1179	-5.35525	1.51106	-3.54405	0.000394032	0.00351494	Unknown	Unknown
232804	-6.4434	4.65397	0.000649801	0.00466561	41.673	-5.37074	1.5223	-3.52805	0.000418634	0.00368777	COG1576	J	23S rRNA pseudoU1915 N3-methylase RlmH
347466	-6.44324	6.13075	0.00167972	0.0060776	116.617	-5.33632	1.58553	-3.36564	0.000763666	0.0059268	COG0305; COG0358	L	Replicative DNA helicase; DNA primase (bacterial type)
205065	-6.44181	4.35096	0.000657397	0.00467998	32.2718	-5.26278	1.54285	-3.41106	0.000647097	0.00519577	COG0824	I	Acyl-CoA thioesterase FadM
293083	-6.44111	5.31686	0.0014237	0.00560236	62.7171	-5.29454	1.60894	-3.29069	0.000999424	0.00737752	COG1218	P	3'-Phosphoadenosine 5'-phosphosulfate (PAPS) 3'-phosphatase
348908	-6.43967	3.99635	0.000408286	0.00450977	26.2942	-5.35391	1.48074	-3.61571	0.000299529	0.00283639	COG0517; COG4175	E; T	CBS domain; ABC-type proline/glycine betaine transport system, ATPase component
154845	-6.43883	4.71455	0.000506713	0.00457765	42.464	-5.3563	1.4531	-3.68612	0.000227698	0.00228244	COG3295	S	Uncharacterized protein
185297	-6.43809	4.4394	0.000724655	0.00469942	34.0154	-5.26899	1.54577	-3.40866	0.000652834	0.00523178	COG0099	J	Ribosomal protein S13
336490	-6.43666	5.11362	0.00123368	0.00528472	54.1456	-5.275	1.59624	-3.30464	0.000950972	0.0070838	COG1136	M	ABC-type lipoprotein export system, ATPase component
293015	-6.43585	5.2858	0.00097633	0.0050163	62.8814	-5.33612	1.52348	-3.50259	0.000460754	0.00398446	COG1005	C	NADH:ubiquinone oxidoreductase subunit 1 (chain H)
299687	-6.43575	6.55196	0.0017842	0.00625789	179.917	-5.5421	1.58895	-3.48789	0.000486846	0.00415423	COG1621	G	Sucrose-6-phosphate hydrolase SacC, GH32 family
322338	-6.43486	4.65326	0.000679804	0.00469942	40.5305	-5.32238	1.5231	-3.49445	0.000475043	0.00407757	Unknown	Unknown
336744	-6.43484	4.5754	0.000690553	0.00469942	36.5211	-5.24747	1.51573	-3.46201	0.000536152	0.00447994	COG3391	R	DNA-binding beta-propeller fold protein YncE
203707	-6.43463	5.8451	0.0017093	0.00612332	85.8392	-5.2154	1.60318	-3.25315	0.00114131	0.00821848	COG2205	T	K+-sensing histidine kinase KdpD
293084	-6.43441	6.60205	0.00217437	0.0071193	158.949	-5.31983	1.57235	-3.38336	0.000716058	0.00562052	COG0471; COG0471	G	Di- and tricarboxylate transporter; Di- and tricarboxylate transporter
289720	-6.43125	4.53325	0.000674793	0.00469942	38.6403	-5.39666	1.51505	-3.56203	0.000367998	0.00333745	COG1454	C	Alcohol dehydrogenase, class IV
247904	-6.42877	4.80972	0.00087113	0.00481096	45.0522	-5.33473	1.53401	-3.47763	0.000505859	0.0042781	COG0458	E; F	Carbamoylphosphate synthase large subunit
252546	-6.42768	5.40697	0.00125505	0.00532309	72.4429	-5.37966	1.57572	-3.41411	0.000639911	0.00515181	COG0204	I	1-acyl-sn-glycerol-3-phosphate acyltransferase
159422	-6.42702	6.01828	0.00187614	0.00648183	211.349	-6.3177	1.72365	-3.66529	0.000247057	0.00243513	COG0286	V	Type I restriction-modification system, DNA methylase subunit
299413	-6.42409	3.85974	0.000402871	0.00450977	24.2766	-5.34508	1.5137	-3.53112	0.000413797	0.00365485	COG0607	P	Rhodanese-related sulfurtransferase
222825	-6.42237	5.4757	0.00113906	0.00516659	72.4294	-5.29702	1.53867	-3.4426	0.000576159	0.00473845	Unknown	Unknown
224681	-6.42183	3.87557	0.000334939	0.00450977	22.1348	-5.22131	1.46731	-3.55842	0.000373089	0.00336765	COG0091	J	Ribosomal protein L22
253332	-6.42151	4.86776	0.000874699	0.0048267	42.0805	-5.12808	1.50508	-3.40719	0.000656355	0.00525328	COG0745; COG3292; COG3292; COG3292; COG5002	T; K	DNA-binding response regulator, OmpR family, contains REC and winged-helix (wHTH) domain; Periplasmic ligand-binding sensor domain; Periplasmic ligand-binding sensor domain; Periplasmic ligand-binding sensor domain; Signal transduction histidine kinase
229874	-6.42131	5.15636	0.00112304	0.00516659	58.3995	-5.32053	1.55925	-3.41222	0.00064435	0.00517924	Unknown	Unknown
334193	-6.42062	5.71655	0.00162713	0.00600891	87.6742	-5.34775	1.59544	-3.3519	0.000802604	0.0061717	COG0682	M	Prolipoprotein diacylglyceryltransferase
253161	-6.42005	4.84203	0.00100659	0.00505185	46.0949	-5.32543	1.57593	-3.37922	0.000726924	0.00568978	COG1778	R; M	3-deoxy-D-manno-octulosonate 8-phosphate phosphatase KdsC and related HAD superfamily phosphatases
336528	-6.4191	4.26394	0.00053196	0.00457765	33.8795	-5.47215	1.50522	-3.63544	0.000277502	0.00266435	COG3507	G	Beta-xylosidase
280663	-6.41621	4.50014	0.000787546	0.00469942	34.6741	-5.26049	1.55079	-3.39215	0.000693477	0.00547928	COG1595	K	DNA-directed RNA polymerase specialized sigma subunit, sigma24 family
174918	-6.41017	4.94716	0.00110093	0.00513579	53.0175	-5.38953	1.59227	-3.3848	0.000712297	0.00559917	COG1629	P	Outer membrane receptor proteins, mostly Fe transport
269044	-6.40979	3.72997	0.000379091	0.00450977	20.4516	-5.27786	1.49455	-3.5314	0.000413373	0.00365325	COG1438	K	Arginine repressor
290442	-6.40958	3.70719	0.000358296	0.00450977	22.3063	-5.387	1.51383	-3.55851	0.000372964	0.00336693	COG0141	E	Histidinol dehydrogenase
229551	-6.40863	3.46787	0.000277046	0.00450137	17.8503	-5.30663	1.48563	-3.57197	0.000354313	0.0032374	COG1058; COG1546	H; R	Predicted nucleotide-utilizing enzyme related to molybdopterin-biosynthesis enzyme MoeA; Nicotinamide mononucleotide (NMN) deamidase PncC
341248	-6.40815	4.92365	0.00165996	0.00605009	57.8953	-5.55592	1.71515	-3.23932	0.00119816	0.00856474	COG0463; COG1442	M	Glycosyltransferase involved in cell wall bisynthesis; Lipopolysaccharide biosynthesis protein, LPS:glycosyltransferase
347465	-6.40729	3.57087	0.000308669	0.00450977	19.14	-5.29559	1.49098	-3.55175	0.000382684	0.00343366	Unknown	Unknown
194064	-6.40662	3.99095	0.000563208	0.00457765	19.4075	-5.81444	1.47904	-3.93123	8.45141e-05	0.0010064	COG0253	E	Diaminopimelate epimerase
271389	-6.40431	5.18627	0.00103617	0.00507274	57.0741	-5.39927	1.51564	-3.56238	0.000367507	0.00333463	COG0810; COG4219	T; M	Periplasmic protein TonB, links inner and outer membranes; Signal transducer regulating beta-lactamase production, contains metallopeptidase domain
339362	-6.40187	5.04299	0.00116611	0.0051928	53.5065	-5.29606	1.58891	-3.33314	0.000858702	0.00651649	COG0322	L	Excinuclease UvrABC, nuclease subunit
275201	-6.40154	7.45553	0.00284201	0.00882645	316.231	-5.4216	1.63847	-3.30894	0.000936483	0.00699943	COG1629; COG4771	P	Outer membrane receptor proteins, mostly Fe transport; Outer membrane receptor for ferrienterochelin and colicins
294670	-6.4013	6.67185	0.00260449	0.00816447	150.781	-5.11529	1.58158	-3.23429	0.00121946	0.00868645	COG0841	V	Multidrug efflux pump subunit AcrB
159421	-6.40046	5.07764	0.00123977	0.00529334	62.3697	-6.37993	1.63806	-3.8948	9.82798e-05	0.00114371	COG4804	R	Predicted nuclease of restriction endonuclease-like (RecB) superfamily, DUF1016 family
168441	-6.39816	6.62407	0.00109064	0.00511738	162.896	-5.27126	1.46663	-3.59414	0.000325471	0.00302905	Unknown	Unknown
297439	-6.39786	5.3154	0.00189446	0.00652207	94.268	-5.84743	1.71501	-3.40955	0.000650697	0.00522022	COG1429; COG1429	H	Cobalamin biosynthesis protein CobN, Mg-chelatase; Cobalamin biosynthesis protein CobN, Mg-chelatase
203898	-6.39698	3.64065	0.000319025	0.00450977	18.5609	-5.12914	1.45331	-3.52929	0.000416678	0.00367296	COG0439	I	Biotin carboxylase
227137	-6.39645	5.72096	0.00171601	0.00612561	83.7453	-5.23206	1.59504	-3.28021	0.00103729	0.00761015	Unknown	Unknown
200187	-6.39463	4.41023	0.000717076	0.00469942	34.7897	-5.3127	1.54561	-3.43728	0.000587594	0.0048167	COG1012	C	Acyl-CoA reductase or other NAD-dependent aldehyde dehydrogenase
293352	-6.39455	3.81188	0.000441575	0.00453002	21.5355	-5.20897	1.50619	-3.45837	0.00054345	0.00452734	Unknown	Unknown
335640	-6.39261	4.90292	0.000738362	0.00469942	51.5857	-5.39304	1.50429	-3.5851	0.000336952	0.0031148	COG1312	G	D-mannonate dehydratase
283590	-6.3904	4.95925	0.00102781	0.00506209	48.3026	-5.39321	1.50028	-3.59481	0.000324629	0.0030242	COG1350	E	Predicted alternative tryptophan synthase beta-subunit (paralog of TrpB)
122607	-6.38936	3.55746	0.000331465	0.00450977	18.4276	-5.24445	1.49221	-3.51456	0.000440486	0.00384321	COG0526	O	Thiol-disulfide isomerase or thioredoxin
232800	-6.38711	4.29519	0.000715605	0.00469942	29.2834	-5.15714	1.53668	-3.35602	0.000790723	0.00609842	COG2825	O; M	Periplasmic chaperone for outer membrane proteins, Skp family
240411	-6.387	5.00554	0.00103614	0.00507274	52.2611	-5.31191	1.54736	-3.43288	0.000597212	0.00487694	COG2755	E	Lysophospholipase L1 or related esterase
270038	-6.38541	7.16864	0.00307978	0.00941645	329.456	-5.74366	1.74883	-3.28429	0.00102239	0.00751655	COG1629; COG4771	P	Outer membrane receptor proteins, mostly Fe transport; Outer membrane receptor for ferrienterochelin and colicins
299688	-6.38443	3.58661	0.000261446	0.00450137	18.386	-5.20043	1.44457	-3.59998	0.000318238	0.00297609	COG0488	R	ATPase components of ABC transporters with duplicated ATPase domains
286926	-6.38319	5.0809	0.00117383	0.00519412	53.3105	-5.24466	1.55352	-3.37598	0.000735523	0.00574215	COG5523	S	Uncharacterized membrane protein
323077	-6.3787	5.38023	0.0011298	0.00516659	67.4776	-5.23839	1.53512	-3.41237	0.000644008	0.0051776	COG1070	G	Sugar (pentulose or hexulose) kinase
321321	-6.37799	4.39085	0.000748652	0.00469942	32.3567	-5.20461	1.54051	-3.3785	0.000728833	0.00570176	COG0295	F	Cytidine deaminase
344938	-6.37735	5.05934	0.00110649	0.00513579	53.8573	-5.26895	1.55218	-3.39455	0.000687413	0.00544452	COG3250	G	Beta-galactosidase/beta-glucuronidase
252543	-6.37609	5.43191	0.00164934	0.00603437	67.6649	-5.20264	1.61919	-3.21311	0.00131304	0.00921259	COG0275	J	16S rRNA C1402 N4-methylase RsmH
280661	-6.37542	5.1785	0.00221722	0.0072208	66.9838	-5.45827	1.69832	-3.21392	0.00130937	0.00919459	COG0329	E; M	Dihydrodipicolinate synthase/N-acetylneuraminate lyase
314104	-6.37507	5.80571	0.00187821	0.00648563	92.5092	-5.25865	1.60853	-3.26922	0.00107846	0.00784924	COG0772	D	Bacterial cell division protein FtsW, lipid II flippase
236200	-6.37161	5.77967	0.00172433	0.00613623	80.9871	-5.12734	1.56795	-3.27009	0.00107515	0.00783235	COG0671	I	Membrane-associated phospholipid phosphatase
298584	-6.37089	4.14136	0.000486085	0.00457765	30.8674	-5.39794	1.49563	-3.60913	0.000307224	0.0028954	COG0111	H; R	Phosphoglycerate dehydrogenase or related dehydrogenase
279527	-6.36932	4.04637	0.000585972	0.00461508	24.1233	-5.09631	1.52007	-3.35268	0.000800341	0.00615681	COG1061	K; L	Superfamily II DNA or RNA helicase
228321	-6.36856	5.6676	0.00169024	0.00609744	85.5481	-5.29946	1.59445	-3.32369	0.000888361	0.00669027	COG1408	R	Predicted phosphohydrolase, MPP superfamily
350064	-6.36855	4.58105	0.000909154	0.00489321	38.1268	-5.27606	1.5599	-3.3823	0.000718816	0.00563863	COG0845	M; V	Multidrug efflux pump subunit AcrA (membrane-fusion protein)
293085	-6.36489	4.87483	0.00118198	0.005199	44.6479	-5.1929	1.58114	-3.28427	0.00102245	0.00751655	COG0529	P	Adenylylsulfate kinase or related kinase
205274	-6.36472	4.83447	0.000760164	0.00469942	45.9037	-5.27172	1.49531	-3.5255	0.000422691	0.00371726	COG0662; COG1396	G; K	Mannose-6-phosphate isomerase, cupin superfamily; Transcriptional regulator, contains XRE-family HTH domain
192730	-6.36448	4.76371	0.00112787	0.00516659	39.3775	-5.0747	1.57306	-3.226	0.00125534	0.00889483	COG2197	T; K	DNA-binding response regulator, NarL/FixJ family, contains REC and HTH domains
214712	-6.35803	3.37528	0.000208553	0.00441387	15.9854	-5.17366	1.43533	-3.60451	0.000312743	0.00293418	COG1077	D	Actin-like ATPase involved in cell morphogenesis
303082	-6.3579	4.48752	0.000854763	0.00476774	35.2738	-5.18994	1.55501	-3.33757	0.00084515	0.00643181	COG1595	K	DNA-directed RNA polymerase specialized sigma subunit, sigma24 family
240456	-6.35529	3.76282	0.000446529	0.00453002	21.0078	-5.219	1.50215	-3.47435	0.000512083	0.00431727	COG0858	J	Ribosome-binding factor A
245003	-6.34268	3.70862	0.000348754	0.00450977	20.5152	-5.20172	1.46207	-3.55778	0.000374002	0.00337265	COG0251	V	Enamine deaminase RidA, house cleaning of reactive enamine intermediates, YjgF/YER057c/UK114 family
315602	-6.34012	6.69649	0.00324773	0.0098535	323.824	-6.15628	1.78669	-3.44564	0.000569703	0.00469717	COG1192	N	Cellulose biosynthesis protein BcsQ
249084	-6.33767	4.35201	0.000692566	0.00469942	30.872	-5.13448	1.49875	-3.42585	0.000612875	0.00497869	COG0659	P	Sulfate permease or related transporter, MFS superfamily
242198	-6.33566	5.85638	0.00203882	0.00682903	92.0204	-5.2103	1.6174	-3.2214	0.00127567	0.00900334	COG2234	O	Zn-dependent amino- or carboxypeptidase, M28 family
240102	-6.32946	6.25212	0.00115301	0.00517004	184.135	-5.71337	1.55097	-3.68374	0.000229835	0.00229881	Unknown	Unknown
78634	-6.32619	3.06831	2.14192e-10	8.07109e-07	47.1892	-4.48024	0.867163	-5.16654	2.38464e-07	4.81634e-06	COG1196; COG4372	D; S	Chromosome segregation ATPase; Uncharacterized conserved protein, contains DUF3084 domain
284932	-6.32427	5.2701	0.00145418	0.00565578	79.7021	-6.34475	1.61233	-3.93515	8.31439e-05	0.000992752	COG0457; COG0823; COG2885	M; U; R	Tetratricopeptide (TPR) repeat; Periplasmic component of the Tol biopolymer transport system; Outer membrane protein OmpA and related peptidoglycan-associated (lipo)proteins
211386	-6.31614	4.32063	0.000669605	0.00469705	32.3061	-5.19155	1.49937	-3.46248	0.000535213	0.00447359	COG0602	R	Organic radical activating enzyme
340060	-6.31269	5.09952	0.00131999	0.00542696	47.3774	-4.97186	1.54911	-3.2095	0.00132967	0.0093097	COG0616; COG0616	O	Periplasmic serine protease, ClpP class; Periplasmic serine protease, ClpP class
303081	-6.30785	4.12162	0.00043745	0.00450977	27.5384	-5.26523	1.44802	-3.63617	0.000276722	0.00265895	Unknown	Unknown
312112	-6.30318	4.37371	0.000794984	0.00469942	33.1069	-5.18016	1.54107	-3.36141	0.00077545	0.00600525	COG1595	K	DNA-directed RNA polymerase specialized sigma subunit, sigma24 family
216710	-6.30304	4.08453	0.000557184	0.00457765	27.7999	-5.21148	1.48835	-3.5015	0.000462643	0.00399758	COG2731	G	Beta-galactosidase, beta subunit
185301	-6.30238	4.53129	0.000170315	0.0043809	37.794	-5.18447	1.2988	-3.99173	6.55924e-05	0.000817569	COG0203	J	Ribosomal protein L17
351352	-6.29993	4.87905	0.00123831	0.00529334	46.2921	-5.15167	1.57996	-3.26063	0.00111164	0.00804407	COG0461	F	Orotate phosphoribosyltransferase
244746	-6.29841	4.045	0.000969569	0.00500308	31.2548	-5.48179	1.65822	-3.30583	0.000946959	0.0070602	Unknown	Unknown
286922	-6.2939	4.64808	0.00104889	0.00507696	40.7928	-5.22423	1.5676	-3.33263	0.000860295	0.00652529	COG1404	O	Serine protease, subtilisin family
249733	-6.29323	3.74634	0.000460275	0.00453775	20.7054	-5.12578	1.50267	-3.41112	0.000646976	0.00519535	COG0490; COG2985; COG2985	R; P	K+/H+ antiporter YhaU, regulatory subunit KhtT; Uncharacterized membrane protein YbjL, putative transporter; Uncharacterized membrane protein YbjL, putative transporter
242197	-6.29188	3.61165	0.00029943	0.00450977	21.9981	-5.32899	1.47087	-3.62301	0.000291199	0.00277321	COG2166	O	Sulfur transfer protein SufE, Fe-S center assembly
194818	-6.29167	4.04909	0.000690415	0.00469942	25.0245	-5.12716	1.52119	-3.37049	0.000750354	0.00583915	COG2227	H	2-polyprenyl-3-methyl-5-hydroxy-6-metoxy-1,4-benzoquinol methylase
230119	-6.28944	5.0815	0.00128541	0.00537463	51.7467	-5.10489	1.55714	-3.27837	0.00104407	0.00764708	COG0793; COG4946	O; S	C-terminal processing protease CtpA/Prc, contains a PDZ domain; Uncharacterized N-terminal domain of tricorn protease
154846	-6.2886	4.40553	0.000895644	0.00487428	34.4822	-5.17812	1.55389	-3.33237	0.000861099	0.00653072	Unknown	Unknown
287400	-6.28753	4.52903	0.000756005	0.00469942	34.7854	-5.11504	1.47782	-3.4612	0.000537773	0.00448981	COG0704	P	Phosphate uptake regulator
326983	-6.28248	5.03976	0.00144972	0.00564961	52.9649	-5.17547	1.59329	-3.2483	0.00116098	0.00833614	COG1961	L	Site-specific DNA recombinase related to the DNA invertase Pin
315601	-6.27572	5.61605	0.00227461	0.00735202	156.369	-6.14114	1.76971	-3.47014	0.000520185	0.00437117	Unknown	Unknown
214596	-6.27432	5.20129	0.000865487	0.0047877	59.6371	-5.18392	1.48631	-3.48777	0.000487061	0.00415493	COG1076	O	DnaJ-domain-containing proteins 1
316330	-6.27405	4.69856	0.00110721	0.00513579	42.0801	-5.1638	1.5683	-3.2926	0.00099264	0.00733608	COG3635	G	2,3-bisphosphoglycerate-independent phosphoglycerate mutase, archeal type
253159	-6.2567	3.68861	0.000463307	0.00453775	19.9569	-5.10769	1.497	-3.41195	0.000645002	0.00518337	Unknown	Unknown
259970	-6.25509	5.36922	0.00227298	0.00735202	108.038	-5.84892	1.78564	-3.27553	0.00105465	0.00770808	COG1830	G	Fructose-bisphosphate aldolase class Ia, DhnA family
289337	-6.24296	4.68629	0.0012606	0.00532849	37.2309	-4.97419	1.56177	-3.18498	0.00144765	0.00997839	COG0244	J	Ribosomal protein L10
341616	-6.24176	2.80327	7.15912e-06	0.00154706	31.4432	-6.70708	1.33428	-5.02673	4.98907e-07	9.96424e-06	COG3156	U	Type II secretory pathway, component PulK
228317	-6.23824	4.19855	0.000764364	0.00469942	30.4346	-5.14227	1.53634	-3.34708	0.000816662	0.00625359	COG0194	F	Guanylate kinase
253158	-6.23648	4.68102	0.00096436	0.00500212	42.254	-5.17556	1.52895	-3.38505	0.000711657	0.00559531	COG0778	C	Nitroreductase
252544	-6.23101	4.1385	0.000780382	0.00469942	26.2992	-4.99765	1.52619	-3.27458	0.00105819	0.0077314	COG2001	J	MraZ, DNA-binding transcriptional regulator and inhibitor of RsmH methyltransferase activity
314787	-6.22609	4.1939	0.00074822	0.00469942	26.8972	-5.00265	1.49082	-3.35563	0.000791849	0.00610569	Unknown	Unknown
113672	-6.21812	4.12583	0.000641408	0.00466561	27.092	-5.04286	1.48627	-3.39296	0.000691407	0.00546637	COG2131	F	Deoxycytidylate deaminase
312109	-6.21283	5.35624	0.00176519	0.00620083	65.5483	-5.09113	1.57435	-3.2338	0.00122153	0.00869624	COG1555; COG1555; COG1555	L	DNA uptake protein ComE and related DNA-binding proteins; DNA uptake protein ComE and related DNA-binding proteins; DNA uptake protein ComE and related DNA-binding proteins
284307	-6.21277	4.98338	0.00131102	0.00541699	47.1933	-4.95991	1.54678	-3.2066	0.00134313	0.00937944	COG0015	F	Adenylosuccinate lyase
244744	-6.19434	5.29768	0.00202614	0.00679626	76.5061	-5.38209	1.65214	-3.25764	0.00112342	0.00811135	COG3712	T; P	Periplasmic ferric-dicitrate binding protein FerR, regulates iron transport through sigma-19
241684	-6.18868	4.30923	0.000974317	0.0050163	29.6899	-4.96146	1.54007	-3.22158	0.00127486	0.0090001	COG3325	G	Chitinase, GH18 family
276154	-6.18081	3.98753	7.6711e-06	0.00155225	28.8289	-5.31339	1.13399	-4.68555	2.79208e-06	5.1957e-05	COG0722	E	3-deoxy-D-arabino-heptulosonate 7-phosphate (DAHP) synthase
259375	-6.17756	3.5763	0.000439486	0.00451552	18.6288	-5.03308	1.49222	-3.37288	0.000743851	0.00579513	Unknown	Unknown
240458	-6.16047	3.51282	0.000449688	0.00453002	18.0861	-5.06344	1.48906	-3.40043	0.000672802	0.00535473	COG0469	G	Pyruvate kinase
185298	-6.15998	4.19851	0.000634556	0.00466561	28.7914	-5.01192	1.45705	-3.43978	0.000582197	0.0047761	COG0100	J	Ribosomal protein S11
256791	-6.15739	4.67218	0.00123381	0.00528472	37.709	-4.94594	1.52611	-3.24088	0.00119163	0.0085237	COG0545	O	FKBP-type peptidyl-prolyl cis-trans isomerase
292360	-6.15644	3.60918	0.000711268	0.00469942	27.4575	-5.49178	1.63657	-3.35565	0.000791777	0.00610569	Unknown	Unknown
334975	-6.15432	4.10306	0.000831383	0.00474603	28.8462	-5.09037	1.53556	-3.31498	0.000916481	0.00687863	Unknown	Unknown
340890	-6.13499	3.52684	0.000410524	0.00450977	19.6174	-5.09929	1.4671	-3.47576	0.0005094	0.00429988	COG3428	S	Uncharacterized membrane protein YdbT, contains bPH2 (bacterial pleckstrin homology) domain
205140	-6.12218	3.87094	0.000526153	0.00457765	22.4449	-4.91132	1.46957	-3.34201	0.000831743	0.00634711	COG1380	R	Putative effector of murein hydrolase LrgA, UPF0299 family
299817	-6.10851	3.84029	0.000515888	0.00457765	24.5097	-5.06687	1.47735	-3.42971	0.000604229	0.00492409	COG1803	G	Methylglyoxal synthase
345630	-6.10169	4.42785	3.87524e-07	0.000259603	44.0127	-5.50293	0.939087	-5.85987	4.63221e-09	9.60861e-08	COG0787	M	Alanine racemase
253157	-6.09634	3.7722	0.000518342	0.00457765	22.7519	-5.04674	1.46845	-3.43678	0.000588667	0.00482306	Unknown	Unknown
211382	-6.08214	4.54553	0.00111634	0.00515749	37.5113	-5.04491	1.52056	-3.31779	0.000907336	0.0068168	COG0806	J	Ribosomal 30S subunit maturation factor RimM, required for 16S rRNA processing
217437	-6.07934	4.53088	0.00134859	0.00545675	35.5103	-5.03459	1.51172	-3.33036	0.000867322	0.0065713	COG1879	G	ABC-type sugar transport system, periplasmic component, contains N-terminal xre family HTH domain
231333	-6.05881	5.61749	0.00116739	0.0051928	68.8344	-5.44512	1.48878	-3.65743	0.000254756	0.00249435	COG0085; COG0085	K	DNA-directed RNA polymerase, beta subunit/140 kD subunit; DNA-directed RNA polymerase, beta subunit/140 kD subunit
167445	-6.05211	4.25266	0.0015135	0.00579699	27.4571	-4.98334	1.54008	-3.23577	0.00121316	0.00865136	COG2207	K	AraC-type DNA-binding domain and AraC-containing proteins
289336	-6.01329	5.71702	0.000471455	0.00453775	88.812	-5.29196	1.28927	-4.10463	4.04966e-05	0.00054621	COG0081	J	Ribosomal protein L1
224687	-5.97293	3.49919	0.000532281	0.00457765	17.4187	-4.82013	1.44997	-3.32429	0.000886446	0.00667852	COG0051	J	Ribosomal protein S10
268126	-5.96074	3.23134	0.000732981	0.00469942	21.9569	-5.40301	1.62535	-3.32421	0.00088668	0.00667962	Unknown	Unknown
284933	-5.94965	4.57247	0.00197451	0.00669396	57.4082	-5.42961	1.66425	-3.2625	0.00110436	0.00800603	Unknown	Unknown
232797	-5.88112	4.62395	0.000519657	0.00457765	41.3596	-5.06414	1.33186	-3.80231	0.000143354	0.00156626	COG1592; COG1592	C	Rubrerythrin; Rubrerythrin
69296	-5.8238	5.56779	1.1474e-05	0.00187474	20.1819	-2.93625	0.862221	-3.40544	0.000660564	0.00527911	COG0542	O	ATP-dependent Clp protease ATP-binding subunit ClpA
347270	-5.80684	5.09802	1.73234e-06	0.000680926	217.356	-6.95792	1.04118	-6.68273	2.34535e-11	4.90009e-10	Unknown	Unknown
306567	-5.79172	5.07543	2.65144e-05	0.00261206	21.5743	-3.89941	0.980673	-3.97626	7.00076e-05	0.000864864	COG4905	S	Uncharacterized membrane protein
230264	-5.68769	2.9996	3.75222e-06	0.000969668	14.7314	-5.28129	1.09107	-4.84045	1.29544e-06	2.51775e-05	COG2062	T	Phosphohistidine phosphatase SixA
306770	-5.64454	4.24116	0.00123083	0.00528465	71.4928	-5.70227	1.57572	-3.61884	0.000295923	0.00280972	Unknown	Unknown
296552	-5.64016	4.5307	0.000102837	0.00407636	42.7856	-4.9521	1.18725	-4.17107	3.03175e-05	0.000430901	COG1597	I; R	Diacylglycerol kinase family enzyme
326543	-5.546	8.09329	0.00172313	0.00613623	701.698	-4.97127	1.38767	-3.58246	0.000340373	0.0031418	Unknown	Unknown
178095	-5.53317	12.4978	0.00317996	0.00968738	16326.9	-5.09282	1.39097	-3.66134	0.0002509	0.00246751	COG5527	X	Protein involved in initiation of plasmid replication
326537	-5.42511	8.26607	0.00254981	0.00802687	772.683	-4.8125	1.42199	-3.38433	0.000713524	0.0056053	Unknown	Unknown
326538	-5.4228	9.89887	0.00281741	0.00876223	2577.23	-4.91734	1.39945	-3.51377	0.000441788	0.00385367	COG4115	V	Toxin component of the Txe-Axe toxin-antitoxin module, Txe/YoeB family
253216	-5.36349	5.31027	7.22943e-05	0.00387622	74.125	-5.14142	1.06634	-4.82157	1.42433e-06	2.75332e-05	COG5426	S	Uncharacterized membrane protein
274317	-5.31946	3.71684	1.71939e-05	0.00216854	35.2639	-5.06056	1.09615	-4.61666	3.89962e-06	7.12798e-05	COG2249	R	Putative NADPH-quinone reductase (modulator of drug activity B)
200682	-5.28712	5.71938	7.93299e-06	0.00155225	61.2032	-4.461	0.848511	-5.25745	1.46068e-07	2.97171e-06	COG0060	J	Isoleucyl-tRNA synthetase
267664	-5.27451	4.00046	2.32777e-05	0.00250705	35.2375	-5.09052	1.05561	-4.82233	1.41888e-06	2.7435e-05	COG0284	F	Orotidine-5'-phosphate decarboxylase
241561	-5.08306	4.4406	0.000117571	0.00407636	44.4629	-5.28869	1.096	-4.82544	1.39693e-06	2.70522e-05	COG1207	M	Bifunctional protein GlmU, N-acetylglucosamine-1-phosphate-uridyltransferase/glucosamine-1-phosphate-acetyltransferase
212862	-5.07013	6.32386	0.0031676	0.00965412	222.394	-4.68217	1.41569	-3.30735	0.000941847	0.00702835	COG1501	G	Alpha-glucosidase, glycosyl hydrolase family GH31
240190	-5.03607	4.73095	9.89644e-05	0.00407636	49.4522	-4.61354	1.05632	-4.36756	1.25643e-05	0.000204296	COG1653	G	ABC-type glycerol-3-phosphate transport system, periplasmic component
258818	-5.02916	5.06596	0.000209806	0.00441387	118.325	-5.38532	1.17323	-4.59016	4.42905e-06	8.00817e-05	COG1640	G	4-alpha-glucanotransferase
231206	-5.02167	4.21101	0.000770017	0.00469942	65.4213	-4.95066	1.32243	-3.74362	0.00018139	0.0018975	Unknown	Unknown
262470	-4.98591	3.84637	6.98583e-05	0.00387523	31.3589	-4.47947	1.09417	-4.09396	4.24067e-05	0.000567699	COG0436; COG1396	E; K	Aspartate/methionine/tyrosine aminotransferase; Transcriptional regulator, contains XRE-family HTH domain
212860	-4.98377	4.83888	0.00201076	0.00677569	77.2733	-4.59188	1.41898	-3.23604	0.00121202	0.00864565	COG1609	K	DNA-binding transcriptional regulator, LacI/PurR family
350523	-4.97185	3.7518	6.9996e-05	0.00387523	74.2711	-5.87458	1.18012	-4.97794	6.42658e-07	1.27843e-05	Unknown	Unknown
127496	-4.97089	4.19219	9.1731e-05	0.00393914	35.3792	-4.75199	1.06394	-4.46642	7.95388e-06	0.000136312	COG1609	K	DNA-binding transcriptional regulator, LacI/PurR family
341602	-4.92308	4.71392	0.000323521	0.00450977	51.4553	-4.78346	1.14706	-4.17019	3.04344e-05	0.000432107	COG1070	G	Sugar (pentulose or hexulose) kinase
211144	-4.91834	6.00158	0.000474913	0.00454491	364.488	-5.82003	1.23289	-4.72064	2.35108e-06	4.4254e-05	COG0499	H	S-adenosylhomocysteine hydrolase
324060	-4.91394	3.96013	1.414e-05	0.00201221	88.8767	-5.88551	1.04243	-5.64597	1.64248e-08	3.39577e-07	COG1192	N	Cellulose biosynthesis protein BcsQ
230263	-4.88722	4.9667	0.000210861	0.00441387	178.248	-5.91141	1.18796	-4.97609	6.48813e-07	1.29e-05	COG2519	J	tRNA A58 N-methylase Trm61
295061	-4.84728	4.11501	5.46003e-05	0.00356846	35.0345	-4.22981	1.01952	-4.14881	3.34212e-05	0.000467368	COG0014	E	Gamma-glutamyl phosphate reductase
314574	-4.84601	3.05442	0.000380111	0.00450977	70.0125	-6.91393	1.42354	-4.85684	1.19271e-06	2.32531e-05	COG3156	U	Type II secretory pathway, component PulK
347655	-4.84365	4.15903	0.00137463	0.00549561	38.4085	-4.28763	1.30331	-3.28981	0.00100256	0.00739923	COG2865; COG3415	X; K	Predicted transcriptional regulator, contains HTH domain; Transposase
285665	-4.8304	5.16718	0.000315496	0.00450977	199.042	-6.92642	1.16423	-5.94936	2.69191e-09	5.58847e-08	COG2848	D	Uncharacterized conserved protein, UPF0210 family
323394	-4.82994	3.63069	0.000552624	0.00457765	52.9271	-5.10281	1.33092	-3.83406	0.000126048	0.00140805	COG3119	P	Arylsulfatase A or related enzyme
159543	-4.81612	3.4651	0.000154659	0.00421439	21.3993	-4.41214	1.12972	-3.90551	9.40271e-05	0.00110018	COG3956	R	Uncharacterized conserved protein YabN, contains tetrapyrrole methylase and MazG-like pyrophosphatase domain
212859	-4.76137	3.61613	0.000935104	0.00496376	33.1297	-4.40111	1.32058	-3.33271	0.000860058	0.00652414	COG0366	G	Glycosidase
214466	-4.76011	5.18391	8.07211e-05	0.00393772	88.7484	-4.75161	0.985224	-4.82287	1.4151e-06	2.73703e-05	COG2814	G	Predicted arabinose efflux permease, MFS family
267541	-4.75276	5.03798	0.000961108	0.00500212	13.1247	-3.85129	1.0352	-3.72033	0.000198965	0.00204385	COG0772	D	Bacterial cell division protein FtsW, lipid II flippase
347793	-4.74854	4.94995	2.16637e-05	0.00245171	68.8151	-4.6031	0.905277	-5.08474	3.6813e-07	7.39355e-06	COG0317	T; K	(p)ppGpp synthase/hydrolase, HD superfamily
333149	-4.73959	5.6493	2.00785e-05	0.00240189	186.926	-4.94742	0.936785	-5.28128	1.28284e-07	2.61274e-06	COG1022	I	Long-chain acyl-CoA synthetase (AMP-forming)
211141	-4.72833	5.19761	0.000454457	0.00453205	194.763	-5.30865	1.2223	-4.34316	1.4045e-05	0.000225208	COG0834	E; T	ABC-type amino acid transport/signal transduction system, periplasmic component/domain
279349	-4.72776	5.14618	0.000482163	0.00457765	159.909	-5.83932	1.20336	-4.8525	1.21915e-06	2.37439e-05	COG1609	K	DNA-binding transcriptional regulator, LacI/PurR family
299493	-4.7106	6.11467	0.000517362	0.00457765	46.4979	-3.25555	0.96441	-3.37569	0.0007363	0.00574762	COG0744	M	Membrane carboxypeptidase (penicillin-binding protein)
279350	-4.70358	5.84051	0.000393031	0.00450977	326.973	-5.7105	1.1668	-4.89415	9.87295e-07	1.93385e-05	COG1640	G	4-alpha-glucanotransferase
302495	-4.673	4.50339	0.000129934	0.0040923	55.742	-5.008	1.04602	-4.78768	1.68721e-06	3.23407e-05	Unknown	Unknown
211143	-4.66916	6.06259	0.00103969	0.00507274	355.024	-5.2106	1.26302	-4.1255	3.6993e-05	0.000507692	COG0402	F; R	Cytosine/adenosine deaminase or related metal-dependent hydrolase
299202	-4.6321	5.40394	0.00146442	0.00567388	126.501	-4.43854	1.23475	-3.59468	0.000324792	0.00302516	COG1609	K	DNA-binding transcriptional regulator, LacI/PurR family
316152	-4.62964	5.10504	7.80905e-05	0.00393772	20.1548	-2.87245	0.805426	-3.56637	0.000361955	0.00329323	COG1882	C	Pyruvate-formate lyase
290000	-4.62343	4.3694	2.43258e-05	0.00250705	46.3207	-4.76935	0.9075	-5.25548	1.47636e-07	3.00201e-06	COG0008	J	Glutamyl- or glutaminyl-tRNA synthetase
337326	-4.61525	4.29574	0.000267648	0.00450137	101.622	-5.1473	1.18405	-4.34721	1.37881e-05	0.000221656	COG1126	E	ABC-type polar amino acid transport system, ATPase component
286825	-4.6087	4.04537	6.28921e-05	0.0038183	36.6132	-4.8897	0.984139	-4.96851	6.74707e-07	1.33971e-05	COG0518; COG0519	F	GMP synthase - Glutamine amidotransferase domain; GMP synthase, PP-ATPase domain/subunit
324057	-4.60714	3.0443	4.16983e-05	0.00303627	47.4928	-5.59364	1.10812	-5.04787	4.4676e-07	8.94651e-06	Unknown	Unknown
177444	-4.60484	3.50897	9.39925e-05	0.0039601	24.0903	-4.1392	1.04664	-3.95476	7.66124e-05	0.000928917	COG1643	J	HrpA-like RNA helicase
348015	-4.60408	6.56624	0.00134497	0.00545675	502.153	-5.13856	1.26324	-4.06775	4.74698e-05	0.000624806	COG1132	V	ABC-type multidrug transport system, ATPase and permease component
211140	-4.59472	5.56143	0.000818733	0.00472004	244.767	-5.11525	1.23699	-4.13525	3.54568e-05	0.000490005	COG0765	E	ABC-type amino acid transport system, permease component
340799	-4.5632	4.99105	0.000200789	0.00441027	89.385	-5.00372	1.04429	-4.79151	1.65527e-06	3.1777e-05	COG0833	E	Amino acid permease
225046	-4.55876	3.75567	9.72855e-05	0.00404792	28.5685	-4.45395	1.02043	-4.36475	1.27266e-05	0.000206666	COG1820	G	N-acetylglucosamine-6-phosphate deacetylase
308182	-4.5552	5.38893	7.12434e-05	0.00387622	45.675	-3.58638	0.852796	-4.20544	2.60577e-05	0.000378685	COG1197	K; L	Transcription-repair coupling factor (superfamily II helicase)
211142	-4.5527	3.8659	0.000222668	0.0044474	75.4848	-5.59868	1.16859	-4.79097	1.6598e-06	3.18478e-05	COG3542	R	Predicted sugar epimerase, cupin superfamily
276152	-4.54173	2.71696	3.37113e-05	0.00278805	21.8225	-4.66729	1.04257	-4.47674	7.57924e-06	0.000130755	COG1196	D	Chromosome segregation ATPase
306138	-4.52615	2.71173	8.34167e-06	0.00155225	33.3289	-5.19208	1.02644	-5.05833	4.2294e-07	8.47852e-06	COG4734	V	Antirestriction protein
211139	-4.52406	3.52056	0.000121353	0.00407636	59.5083	-5.08185	1.15061	-4.41664	1.00246e-05	0.000167748	COG1126	E	ABC-type polar amino acid transport system, ATPase component
340004	-4.50687	4.01608	0.00104407	0.00507274	54.1298	-4.43306	1.26814	-3.49572	0.000472787	0.00406071	COG2230	I	Cyclopropane fatty-acyl-phospholipid synthase and related methyltransferases
299720	-4.49405	2.74052	0.000104828	0.00407636	32.0682	-4.9857	1.1879	-4.19706	2.70401e-05	0.000390023	COG0653	U	Preprotein translocase subunit SecA (ATPase, RNA helicase)
320247	-4.45526	4.60726	0.000946087	0.0049828	151.304	-5.34204	1.28929	-4.14338	3.42217e-05	0.000476262	COG3538	S	Meiotically up-regulated gene 157 (Mug157) protein (function unknown)
340284	-4.45356	4.56148	0.000511607	0.00457765	53.4954	-4.23096	1.1089	-3.81546	0.000135927	0.00150124	COG0766	M	UDP-N-acetylglucosamine enolpyruvyl transferase
201392	-4.44749	3.54703	0.00259835	0.00814903	67.2285	-5.91414	1.50013	-3.94241	8.06662e-05	0.000968857	COG1846	K	DNA-binding transcriptional regulator, MarR family
222253	-4.44495	4.10931	0.000172105	0.0043809	39.0923	-4.37703	1.02829	-4.25662	2.07545e-05	0.000314178	COG0742	J	16S rRNA G966 N2-methylase RsmD
159542	-4.41757	3.85474	0.000112318	0.00407636	28.3408	-4.31988	0.961114	-4.49466	6.96812e-06	0.000121101	COG2860	S	Uncharacterized membrane protein YeiH
331964	-4.41569	3.49339	0.00030168	0.00450977	26.1378	-4.15298	1.11572	-3.72225	0.000197453	0.00203248	COG0400	R	Predicted esterase
302493	-4.37035	4.84921	0.000524844	0.00457765	62.1812	-4.2714	1.0723	-3.9834	6.79375e-05	0.000841779	COG0455	N; D	MinD-like ATPase involved in chromosome partitioning or flagellar assembly
253219	-4.364	2.9651	1.78041e-05	0.00216854	25.7146	-4.50645	0.963979	-4.67484	2.94186e-06	5.46766e-05	COG1087	M	UDP-glucose 4-epimerase
329698	-4.36151	3.56927	0.000825462	0.00473746	55.965	-4.7714	1.29519	-3.68395	0.000229649	0.00229756	COG4166	E	ABC-type oligopeptide transport system, periplasmic component
276153	-4.36035	4.72218	7.18903e-05	0.00387622	52.7134	-4.29307	0.892751	-4.8088	1.51836e-06	2.92907e-05	COG3579	E	Aminopeptidase C
221611	-4.32434	3.81666	0.000471151	0.00453775	72.0696	-4.83445	1.19847	-4.03384	5.48725e-05	0.000705095	Unknown	Unknown
324736	-4.32062	5.06685	0.000404764	0.00450977	80.0405	-4.34562	1.03521	-4.19782	2.69496e-05	0.000388868	COG0742	J	16S rRNA G966 N2-methylase RsmD
327190	-4.30974	5.3683	0.0029891	0.00919785	241.975	-4.99493	1.35896	-3.67556	0.000237329	0.0023584	COG2207	K	AraC-type DNA-binding domain and AraC-containing proteins
311897	-4.28952	4.49058	0.000515455	0.00457765	61.2069	-5.16246	1.07865	-4.78603	1.70111e-06	3.25739e-05	COG0223	J	Methionyl-tRNA formyltransferase
296555	-4.27799	2.88612	7.84229e-05	0.00393772	32.2788	-4.80433	1.07716	-4.46016	8.18989e-06	0.000139942	Unknown	Unknown
56229	-4.27744	5.61473	8.48305e-05	0.00393772	62.3563	-3.12567	0.827846	-3.77567	0.000159577	0.00171072	COG0493	E; R	NADPH-dependent glutamate synthase beta chain or related oxidoreductase
300774	-4.27448	4.34991	0.000141664	0.0041694	85.8873	-4.81399	1.01738	-4.73176	2.22578e-06	4.20852e-05	COG0507	L	ATP-dependent exoDNAse (exonuclease V), alpha subunit, helicase superfamily I
306566	-4.26712	5.42632	0.000617839	0.00463754	152.38	-4.81036	1.09373	-4.39811	1.09198e-05	0.000180482	COG0362	G	6-phosphogluconate dehydrogenase
221619	-4.26432	3.60405	4.52725e-05	0.00322638	27.4021	-3.94964	0.906004	-4.35941	1.30414e-05	0.000211094	COG1897	E	Homoserine trans-succinylase
310701	-4.25631	3.68307	0.000991899	0.00502672	23.9495	-5.33302	1.14223	-4.66896	3.02726e-06	5.61666e-05	COG2230	I	Cyclopropane fatty-acyl-phospholipid synthase and related methyltransferases
302574	-4.25498	3.34956	0.000127488	0.00407636	30.0636	-4.24498	1.03985	-4.0823	4.4592e-05	0.000592212	COG0350	L	O6-methylguanine-DNA--protein-cysteine methyltransferase
284638	-4.25172	3.83878	0.000108287	0.00407636	71.2789	-4.86319	1.0537	-4.61537	3.92401e-06	7.1656e-05	COG1490	J	D-Tyr-tRNAtyr deacylase
308181	-4.23839	4.82433	0.000465785	0.00453775	161.415	-5.0211	1.12663	-4.45674	8.32143e-06	0.000141982	COG0667	R	Predicted oxidoreductase (related to aryl-alcohol dehydrogenase)
331963	-4.22486	5.24643	0.000405858	0.00450977	206.916	-5.08854	1.08577	-4.68658	2.77811e-06	5.17324e-05	COG0480	J	Translation elongation factor EF-G, a GTPase
318587	-4.22312	6.49191	0.000937392	0.00497196	508.301	-5.06433	1.11445	-4.54424	5.51345e-06	9.7693e-05	COG3534	G	Alpha-L-arabinofuranosidase
333475	-4.21081	5.2217	0.000435188	0.00450977	202.631	-5.08109	1.08786	-4.67071	3.00154e-06	5.57308e-05	COG0082	E	Chorismate synthase
257347	-4.20278	5.74569	0.000843249	0.00475588	61.2852	-3.42237	0.967958	-3.53566	0.000406755	0.00360875	COG1132	V	ABC-type multidrug transport system, ATPase and permease component
350524	-4.20215	5.29775	0.000112084	0.00407636	202.039	-5.13933	0.977713	-5.25648	1.46836e-07	2.98653e-06	Unknown	Unknown
341601	-4.19462	4.39788	0.000399215	0.00450977	50.5766	-3.98269	1.03398	-3.85181	0.00011725	0.00132532	COG0656	Q	Aldo/keto reductase, related to diketogulonate reductase
211145	-4.18798	4.79833	0.000494234	0.00457765	68.8432	-4.18828	1.04992	-3.98914	6.63122e-05	0.000825037	COG0389	L	Nucleotidyltransferase/DNA polymerase involved in DNA repair
204048	-4.18725	4.62275	0.00100476	0.00504945	45.8934	-3.71946	1.08553	-3.42641	0.000611616	0.0049719	COG1835	M	Peptidoglycan/LPS O-acetylase OafA/YrhL, contains acyltransferase and SGNH-hydrolase domains
336029	-4.17654	4.5287	0.000425996	0.00450977	79.7704	-4.51954	1.06579	-4.24054	2.22981e-05	0.000333585	COG0483	G	Archaeal fructose-1,6-bisphosphatase or related enzyme of inositol monophosphatase family
311899	-4.17419	2.15382	7.58284e-05	0.00390749	23.0944	-4.84203	1.11276	-4.35139	1.3528e-05	0.000218267	COG1198	L	Primosomal protein N' (replication factor Y) - superfamily II helicase
257569	-4.17265	4.30778	0.000152031	0.00421439	65.8111	-4.35411	0.981329	-4.43695	9.1243e-06	0.000154262	COG1368	M	Phosphoglycerol transferase MdoB or a related enzyme of AlkP superfamily
350525	-4.17121	4.669	8.75353e-05	0.00393914	136.051	-5.11996	0.980937	-5.21946	1.79446e-07	3.63897e-06	Unknown	Unknown
336031	-4.16476	5.16688	0.00076015	0.00469942	122.446	-4.70999	1.09725	-4.29256	1.76624e-05	0.000273591	COG0638	O	20S proteasome, alpha and beta subunits
252452	-4.16372	4.61101	0.000468677	0.00453775	148.736	-5.31185	1.10948	-4.7877	1.68703e-06	3.23407e-05	COG1451	R	Predicted metal-dependent hydrolase
203957	-4.15688	5.20279	0.000261278	0.00450137	126.929	-4.4363	0.993132	-4.46698	7.93298e-06	0.000136109	COG0343	J	Queuine/archaeosine tRNA-ribosyltransferase
300181	-4.15279	4.79022	0.000263563	0.00450137	96.7551	-4.71763	1.00046	-4.71548	2.41147e-06	4.53114e-05	COG0006	E	Xaa-Pro aminopeptidase
127507	-4.1345	4.99584	0.00142709	0.00560569	32.0851	-3.39047	1.02346	-3.31275	0.000923822	0.00692613	COG1168	E; R	Bifunctional PLP-dependent enzyme with beta-cystathionase and maltose regulon repressor activities
309259	-4.10779	4.50815	0.00106607	0.00510349	72.5189	-3.9829	1.1221	-3.54949	0.000385976	0.00345455	COG1940	G; K	Sugar kinase of the NBD/HSP70 family, may contain an N-terminal HTH domain
341628	-4.10752	4.24787	0.000309651	0.00450977	97.3136	-4.8109	1.06981	-4.49695	6.89344e-06	0.000119942	COG1488	H	Nicotinic acid phosphoribosyltransferase
328050	-4.09613	5.697	0.000109732	0.00407636	188.658	-4.40514	0.909085	-4.84569	1.26174e-06	2.45353e-05	COG4690	E	Dipeptidase
259541	-4.09061	4.12046	0.000239661	0.00445102	96.4401	-5.16728	1.06448	-4.85427	1.2083e-06	2.35448e-05	COG2145	H	Hydroxyethylthiazole kinase, sugar kinase family
323395	-4.08954	3.19308	0.0017275	0.00613671	62.4051	-5.18119	1.35165	-3.83322	0.000126474	0.00141218	Unknown	Unknown
321736	-4.08707	3.72985	0.000253082	0.00450137	44.3918	-4.75082	1.03498	-4.59025	4.4272e-06	8.00674e-05	COG3942	M	Surface antigen
253152	-4.08137	3.27551	0.000159773	0.00421439	31.8328	-4.59775	1.02848	-4.47044	7.80578e-06	0.000134141	Unknown	Unknown
224282	-4.07884	4.77927	0.000836839	0.00475588	99.8233	-4.74392	1.10428	-4.29594	1.73958e-05	0.000270504	COG0308	E	Aminopeptidase N
239517	-4.07839	4.17539	0.000708006	0.00469942	57.5241	-4.37619	1.0595	-4.13042	3.621e-05	0.000498674	COG0372	C	Citrate synthase
318038	-4.07616	4.20341	0.0012759	0.00535541	44.55	-5.33207	1.11989	-4.76125	1.92395e-06	3.66451e-05	Unknown	Unknown
303007	-4.07415	5.7244	0.000205939	0.00441387	66.9216	-3.65562	0.832315	-4.39211	1.12255e-05	0.000185045	COG0178	L	Excinuclease UvrABC ATPase subunit
262071	-4.06579	4.59964	0.000554232	0.00457765	106.65	-4.69416	1.08913	-4.31002	1.63237e-05	0.00025607	COG1057	H	Nicotinic acid mononucleotide adenylyltransferase
314573	-4.06411	6.75146	0.00101841	0.0050578	731.973	-5.45206	1.11014	-4.91116	9.05387e-07	1.78363e-05	Unknown	Unknown
333151	-4.05773	5.59328	0.00114714	0.00516659	277.963	-5.0585	1.14576	-4.41496	1.01029e-05	0.000168909	COG0658	R	Predicted membrane metal-binding protein
159540	-4.05709	5.86303	0.000910698	0.0048946	207.85	-4.39115	1.07136	-4.09865	4.15558e-05	0.000558295	COG0481	J	Translation elongation factor EF-4, membrane-bound GTPase
317952	-4.05542	4.26398	0.000529526	0.00457765	97.1053	-4.76744	1.10822	-4.30187	1.6936e-05	0.000264462	COG0791	M	Cell wall-associated hydrolase, NlpC family
285735	-4.05309	3.18454	0.000232161	0.0044474	47.8521	-4.92481	1.09891	-4.48153	7.41114e-06	0.000128149	COG0400	R	Predicted esterase
223598	-4.04956	2.91648	0.000155591	0.00421439	24.2793	-4.2987	1.03739	-4.14376	3.41651e-05	0.00047565	COG3824	O	Predicted Zn-dependent protease, minimal metalloprotease (MMP)-like domain
252453	-4.04933	3.16036	0.000497526	0.00457765	41.6921	-4.45055	1.16729	-3.81273	0.000137439	0.00151316	COG3265	G	Gluconate kinase
321737	-4.049	5.06095	0.000808036	0.00469942	210.105	-5.19357	1.13533	-4.57451	4.77342e-06	8.55678e-05	COG2177	D	Cell division protein FtsX
317950	-4.04766	5.16986	0.000931245	0.00496003	217.042	-5.12533	1.13945	-4.49808	6.85701e-06	0.000119474	COG0589; COG0589	T	Nucleotide-binding universal stress protein, UspA family; Nucleotide-binding universal stress protein, UspA family
307316	-4.04057	4.50617	0.000539549	0.00457765	141.92	-5.1399	1.11482	-4.61054	4.01629e-06	7.32523e-05	COG2267	I	Lysophospholipase, alpha-beta hydrolase superfamily
274616	-4.03827	4.09592	0.000546742	0.00457765	59.5243	-4.33269	1.06771	-4.05793	4.95093e-05	0.000646223	COG0821	I	4-hydroxy-3-methylbut-2-en-1-yl diphosphate synthase IspG/GcpE
315070	-4.0327	3.72587	0.00011346	0.00407636	68.4472	-4.74181	1.00624	-4.71241	2.44806e-06	4.5953e-05	COG0147	E; H	Anthranilate/para-aminobenzoate synthases component I
177819	-4.03084	4.13666	0.000163713	0.00428404	38.6616	-4.41206	0.911632	-4.83974	1.30011e-06	2.52617e-05	COG1190	J	Lysyl-tRNA synthetase (class II)
278601	-4.02553	4.95971	0.000743165	0.00469942	174.396	-4.96722	1.11438	-4.45739	8.29619e-06	0.00014163	COG2017	G	Galactose mutarotase or related enzyme
250970	-4.0205	2.36838	0.000107337	0.00407636	25.4093	-4.61904	1.08485	-4.25777	2.06475e-05	0.000312811	COG0822	O	NifU homolog involved in Fe-S cluster formation
226540	-4.01053	3.31919	3.46011e-05	0.00282324	61.6673	-5.12126	0.960687	-5.33083	9.7765e-08	1.99765e-06	COG0507	L	ATP-dependent exoDNAse (exonuclease V), alpha subunit, helicase superfamily I
306137	-4.00734	4.94781	0.000194031	0.00441027	163.631	-4.90284	0.993708	-4.93389	8.06091e-07	1.59428e-05	Unknown	Unknown
324061	-4.00635	2.18809	0.000203449	0.00441027	24.5236	-4.92356	1.13256	-4.3473	1.37824e-05	0.000221611	Unknown	Unknown
300036	-4.00464	3.99349	0.000501273	0.00457765	86.8983	-4.97469	1.10855	-4.48757	7.20416e-06	0.000124972	Unknown	Unknown
306568	-3.99689	2.29955	8.15892e-05	0.00393772	24.985	-4.74498	1.05937	-4.47904	7.49804e-06	0.000129503	COG1511	S	Uncharacterized membrane protein YhgE, phage infection protein (PIP) family
332820	-3.99654	4.6753	0.00168624	0.00608925	75.2481	-3.69675	1.13048	-3.27006	0.00107525	0.00783235	Unknown	Unknown
314164	-3.98896	4.79654	0.000749928	0.00469942	157.139	-5.05015	1.09846	-4.59748	4.27627e-06	7.75428e-05	COG0479	C	Succinate dehydrogenase/fumarate reductase, Fe-S protein subunit
184089	-3.98591	3.50267	0.000392024	0.00450977	36.0191	-4.21419	1.04893	-4.0176	5.87944e-05	0.000747322	Unknown	Unknown
193284	-3.98269	4.20079	0.000794464	0.00469942	63.3454	-4.32891	1.09761	-3.94396	8.01467e-05	0.000964311	COG0363	G	6-phosphogluconolactonase/Glucosamine-6-phosphate isomerase/deaminase
225050	-3.98153	5.44586	0.00120127	0.0052323	241.03	-4.89289	1.12583	-4.34603	1.38622e-05	0.0002228	COG1940	G; K	Sugar kinase of the NBD/HSP70 family, may contain an N-terminal HTH domain
272001	-3.98143	4.49039	0.000861911	0.00477766	189.329	-5.63599	1.14944	-4.90326	9.42569e-07	1.85203e-05	COG2730	G	Aryl-phospho-beta-D-glucosidase BglC, GH1 family
336028	-3.98044	2.58893	0.000220668	0.0044474	27.5857	-4.47559	1.10891	-4.03603	5.43627e-05	0.00069998	Unknown	Unknown
246279	-3.97958	3.10566	9.07707e-05	0.00393914	46.0511	-4.82567	1.02496	-4.70814	2.49991e-06	4.68328e-05	COG1122; COG1122	R; P	Energy-coupling factor transporter ATP-binding protein EcfA2; Energy-coupling factor transporter ATP-binding protein EcfA2
319220	-3.97901	3.51365	0.000204996	0.00441387	57.3204	-4.73682	1.05098	-4.50703	6.57402e-06	0.000114889	COG1940	G; K	Sugar kinase of the NBD/HSP70 family, may contain an N-terminal HTH domain
227206	-3.97233	3.20477	0.000151506	0.00421439	20.0201	-3.47789	0.909449	-3.82418	0.000131209	0.00145684	COG5426	S	Uncharacterized membrane protein
299925	-3.96887	4.81595	0.0012048	0.00523337	94.4995	-4.27779	1.11182	-3.84757	0.000119297	0.00134361	COG1938	R	Predicted ATP-dependent carboligase, ATP-grasp superfamily
335068	-3.96345	3.35713	0.000212677	0.00441387	53.7191	-4.78965	1.04557	-4.5809	4.62979e-06	8.32112e-05	COG0621	J	tRNA A37 methylthiotransferase MiaB
302494	-3.9593	5.20499	0.00108391	0.00511738	127.843	-4.51334	1.08382	-4.16429	3.12326e-05	0.000440918	COG4962	W; U	Pilus assembly protein, ATPase of CpaF family
302496	-3.95814	3.96964	0.000626075	0.00466	29.9142	-3.4373	1.00888	-3.40705	0.000656683	0.00525479	COG2064	W	Pilus assembly protein TadC
287897	-3.95472	2.76899	0.000171374	0.0043809	21.7443	-4.16299	1.02826	-4.04857	5.1532e-05	0.000668795	COG0024	J	Methionine aminopeptidase
349970	-3.95261	3.73805	0.00320789	0.00975914	98.5934	-5.06081	1.3639	-3.71053	0.000206824	0.00210845	Unknown	Unknown
299922	-3.94993	3.8924	0.000437123	0.00450977	45.7591	-4.305	1.01648	-4.23521	2.28337e-05	0.000340583	COG0484	O	DnaJ-class molecular chaperone with C-terminal Zn finger domain
303076	-3.94761	3.92069	0.000394775	0.00450977	69.6876	-4.57835	1.07088	-4.27532	1.90867e-05	0.000292269	COG1386	K	Chromosome segregation and condensation protein ScpB
320761	-3.94549	3.97098	0.000122345	0.00407636	50.3177	-4.11605	0.926114	-4.44443	8.81243e-06	0.00014946	COG0704	P	Phosphate uptake regulator
278675	-3.94536	4.64735	0.000969892	0.00500308	67.9	-4.06802	1.02926	-3.95237	7.73813e-05	0.00093643	Unknown	Unknown
223601	-3.93747	3.15731	0.000315671	0.00450977	28.9641	-4.15218	1.04832	-3.96079	7.47033e-05	0.000910689	COG0488	R	ATPase components of ABC transporters with duplicated ATPase domains
324519	-3.9365	4.09933	0.000437635	0.00450977	91.1396	-4.73959	1.07836	-4.39516	1.1069e-05	0.000182707	Unknown	Unknown
191336	-3.92739	3.02254	0.00233177	0.00748828	26.0071	-5.63733	1.28289	-4.39426	1.11151e-05	0.000183346	Unknown	Unknown
198781	-3.9271	2.32044	0.0011414	0.00516659	27.3045	-4.67569	1.26794	-3.68763	0.000226351	0.00227121	COG1304	R; I; C	FMN-dependent dehydrogenase, includes L-lactate dehydrogenase and type II isopentenyl diphosphate isomerase
331636	-3.92255	3.75565	0.000314057	0.00450977	71.0775	-4.71653	1.0544	-4.4732	7.70571e-06	0.000132624	COG4122	R	Predicted O-methyltransferase YrrM
230262	-3.92203	2.44297	0.000197298	0.00441027	28.0426	-4.78088	1.10841	-4.31328	1.60854e-05	0.000253159	COG0400	R	Predicted esterase
355180	-3.92066	3.29854	0.000159852	0.00421439	22.3336	-4.15372	0.931155	-4.46083	8.16433e-06	0.000139569	COG0789	K	DNA-binding transcriptional regulator, MerR family
307317	-3.91999	3.69274	0.00164526	0.00603022	25.2598	-3.62066	1.12671	-3.21348	0.00131137	0.00920568	COG1051	F	ADP-ribose pyrophosphatase YjhB, NUDIX family
266393	-3.91509	4.78015	0.000270734	0.00450137	98.7948	-4.38655	0.956613	-4.5855	4.52905e-06	8.15959e-05	COG2008	E	Threonine aldolase
306135	-3.91286	5.50606	0.000372635	0.00450977	241.215	-4.89369	1.00008	-4.89332	9.91481e-07	1.94154e-05	Unknown	Unknown
352844	-3.90096	6.64677	0.0025228	0.00795305	530.706	-4.7905	1.15579	-4.14479	3.40132e-05	0.000474236	COG0258; COG0749	L	5'-3' exonuclease; DNA polymerase I - 3'-5' exonuclease and polymerase domains
300034	-3.89552	4.1071	0.000551252	0.00457765	89.0663	-4.79708	1.0767	-4.45535	8.37551e-06	0.000142757	COG0816	K	RNase H-fold protein, predicted Holliday junction resolvase in Firmicutes and mycoplasms, involved in anti-termination at Rho-dependent terminators
184171	-3.89471	5.36822	0.00132185	0.00542696	228.468	-4.82182	1.11925	-4.30809	1.64673e-05	0.000258054	COG3021	R	Uncharacterized conserved protein YafD, endonuclease/exonuclease/phosphatase (EEP) superfamily
306136	-3.89334	5.3702	0.000388682	0.00450977	217.884	-4.75756	1.00957	-4.71245	2.44755e-06	4.5953e-05	COG3583	S	Uncharacterized conserved protein YabE, contains G5 and tandem DUF348 domains
319763	-3.89304	2.59322	0.000966024	0.00500212	18.364	-3.74376	1.17542	-3.18504	0.00144736	0.00997796	Unknown	Unknown
342617	-3.89017	4.5282	0.000793561	0.00469942	95.1062	-4.18532	1.07445	-3.89532	9.80695e-05	0.00114144	COG1564	H	Thiamine pyrophosphokinase
331635	-3.88368	4.63993	0.00096529	0.00500212	89.1505	-4.20398	1.08409	-3.87788	0.000105373	0.00121089	COG1611	R	Predicted Rossmann fold nucleotide-binding protein
299923	-3.88258	4.73015	0.000933833	0.00496094	152.333	-4.95675	1.10971	-4.46671	7.94329e-06	0.000136193	COG3001	G	Fructosamine-3-kinase
340798	-3.87894	3.84289	0.000382915	0.00450977	33.1857	-3.84164	0.972628	-3.94975	7.82337e-05	0.00094568	COG0648	L	Endonuclease IV
347239	-3.877	3.50154	0.000201121	0.00441027	58.1348	-4.6452	1.0183	-4.5617	5.07419e-06	9.04851e-05	COG0504	F	CTP synthase (UTP-ammonia lyase)
332996	-3.87511	3.20021	0.000315118	0.00450977	46.8692	-4.65808	1.08036	-4.31158	1.62091e-05	0.000254645	COG0024	J	Methionine aminopeptidase
327192	-3.86934	3.42414	0.000271195	0.00450137	55.0437	-4.7778	1.05071	-4.5472	5.43648e-06	9.64655e-05	COG1940	G; K	Sugar kinase of the NBD/HSP70 family, may contain an N-terminal HTH domain
331965	-3.86735	4.34727	0.00131874	0.00542696	49.7771	-3.74969	1.07832	-3.47733	0.000506428	0.00428102	COG0765	E	ABC-type amino acid transport system, permease component
286055	-3.86594	5.23697	0.00119717	0.00522307	217.544	-4.98768	1.10702	-4.50549	6.62204e-06	0.000115674	COG4974	L	Site-specific recombinase XerD
314165	-3.86589	6.21373	0.00180061	0.00627918	345.479	-4.48199	1.10632	-4.05125	5.09439e-05	0.000662879	COG1053	C	Succinate dehydrogenase/fumarate reductase, flavoprotein subunit
238067	-3.86177	2.74215	0.000172791	0.0043809	12.9292	-3.37529	0.956236	-3.52977	0.000415918	0.00366885	COG0334	E	Glutamate dehydrogenase/leucine dehydrogenase
226600	-3.86108	6.27739	0.00301671	0.0092744	268.233	-4.15281	1.15315	-3.60127	0.000316667	0.00296545	COG0619; COG1129	H; G	Energy-coupling factor transporter transmembrane protein EcfT; ABC-type sugar transport system, ATPase component
168601	-3.86061	3.83107	0.000100267	0.00407636	50.7497	-4.21179	0.917771	-4.58915	4.45058e-06	8.04129e-05	COG0006	E	Xaa-Pro aminopeptidase
302184	-3.85951	2.33783	0.000149104	0.00421439	19.7572	-4.34332	1.03587	-4.19291	2.75398e-05	0.000396091	COG1254	C	Acylphosphatase
352753	-3.85444	5.41773	0.00167482	0.0060776	146.873	-4.21984	1.09651	-3.84843	0.000118876	0.00133987	COG0196	H	FAD synthase
331966	-3.84978	3.12897	0.00062987	0.00466	46.9337	-4.65704	1.15344	-4.03752	5.40201e-05	0.000696044	COG0765	E	ABC-type amino acid transport system, permease component
326525	-3.8483	3.19647	0.000287124	0.00450977	22.1641	-3.30735	0.96566	-3.42497	0.000614874	0.00499029	COG1119	P	ABC-type molybdenum transport system, ATPase component/photorepair protein PhrA
184088	-3.84769	5.68843	0.00156087	0.0058809	290.43	-4.88446	1.10998	-4.40049	1.08006e-05	0.000178864	Unknown	Unknown
288181	-3.84682	4.30448	0.00084209	0.00475588	102.632	-4.73112	1.09383	-4.32528	1.52335e-05	0.000241945	COG0436; COG1396	E; K	Aspartate/methionine/tyrosine aminotransferase; Transcriptional regulator, contains XRE-family HTH domain
316564	-3.84211	3.8122	0.000446762	0.00453002	71.0982	-4.6358	1.06397	-4.3571	1.31798e-05	0.000213243	COG1215	N	Glycosyltransferase, catalytic subunit of cellulose synthase and poly-beta-1,6-N-acetylglucosamine synthase
300037	-3.83831	2.16976	7.23284e-05	0.00387622	23.7091	-4.5222	1.027	-4.40333	1.06604e-05	0.000176894	COG0082	E	Chorismate synthase
203956	-3.83822	3.85191	0.000931947	0.00496003	48.7162	-4.25911	1.08893	-3.91128	9.18074e-05	0.00107823	COG0265	O	Periplasmic serine protease, S1-C subfamily, contain C-terminal PDZ domain
298474	-3.83639	5.36077	0.00166833	0.00606738	245.383	-4.54738	1.15909	-3.92323	8.73686e-05	0.00103465	COG0582; COG4974	X; L	Integrase; Site-specific recombinase XerD
288183	-3.83562	5.09629	0.00124438	0.00529888	178.775	-4.71312	1.09905	-4.28837	1.79992e-05	0.000278064	COG0039	C	Malate/lactate dehydrogenase
225051	-3.83474	3.55245	0.000221041	0.0044474	61.0812	-4.61855	1.02249	-4.51695	6.27366e-06	0.000110023	COG0524	G	Sugar or nucleoside kinase, ribokinase family
278851	-3.83435	5.12392	0.00244283	0.00774101	109.881	-3.69757	1.12721	-3.28027	0.00103709	0.00760998	COG3568	R	Metal-dependent hydrolase, endonuclease/exonuclease/phosphatase family
243267	-3.82849	3.82454	0.000532467	0.00457765	72.6511	-4.61211	1.07462	-4.29184	1.77201e-05	0.000274259	COG2001	J	MraZ, DNA-binding transcriptional regulator and inhibitor of RsmH methyltransferase activity
298472	-3.82455	3.29568	0.000267441	0.00450137	48.8998	-4.63548	1.04234	-4.4472	8.69982e-06	0.00014765	COG1605	E	Chorismate mutase
302183	-3.81807	4.33627	0.00120503	0.00523337	66.6202	-3.95073	1.07837	-3.66362	0.000248678	0.00244789	COG1070	G	Sugar (pentulose or hexulose) kinase
329697	-3.81322	5.31942	0.00189696	0.00652348	144.155	-4.18484	1.11604	-3.74972	0.00017703	0.00185914	COG0493	E; R	NADPH-dependent glutamate synthase beta chain or related oxidoreductase
209298	-3.80955	5.06626	0.00148097	0.00571156	197.644	-4.95008	1.12946	-4.38271	1.17212e-05	0.000192543	COG2240	H	Pyridoxal/pyridoxine/pyridoxamine kinase
226196	-3.80946	4.66122	0.000930127	0.00496003	135.686	-4.73644	1.08259	-4.37508	1.21387e-05	0.000198731	COG3707	T; K	Two-component response regulator, AmiR/NasT family, consists of REC and RNA-binding antiterminator (ANTAR) domains
273817	-3.80553	2.23539	0.00014952	0.00421439	23.0855	-4.62576	1.04916	-4.40903	1.03833e-05	0.000172867	COG0695	O	Glutaredoxin
320541	-3.8033	5.51524	0.00179051	0.00627333	160.335	-4.21369	1.08322	-3.88997	0.000100256	0.00116275	Unknown	Unknown
311898	-3.80306	4.58066	0.00135217	0.00545675	125.848	-4.67374	1.12515	-4.15389	3.26872e-05	0.000458724	COG1011	H	FMN phosphatase YigB, HAD superfamily
304387	-3.80133	4.70546	0.00117687	0.00519412	93.8499	-4.23138	1.07269	-3.94465	7.99178e-05	0.00096198	COG0564; COG2302	J; R	Pseudouridylate synthase, 23S rRNA- or tRNA-specific; RNA-binding protein YlmH, contains S4-like domain
250529	-3.80095	3.35775	0.0003346	0.00450977	53.7135	-4.68622	1.05636	-4.43618	9.1569e-06	0.000154779	COG0091	J	Ribosomal protein L22
114876	-3.79852	4.45167	0.000269125	0.00450137	75.304	-4.09874	0.940418	-4.35843	1.31e-05	0.000211998	COG0179	Q	2-keto-4-pentenoate hydratase/2-oxohepta-3-ene-1,7-dioic acid hydratase (catechol pathway)
320764	-3.79764	2.5175	0.000265941	0.00450137	29.1663	-4.70133	1.08534	-4.33166	1.47991e-05	0.000235922	Unknown	Unknown
334182	-3.79173	4.76361	0.000318743	0.00450977	62.2588	-3.52871	0.89942	-3.92332	8.73368e-05	0.00103444	COG0667	R	Predicted oxidoreductase (related to aryl-alcohol dehydrogenase)
352866	-3.79135	5.84658	0.000118412	0.00407636	259.623	-4.4193	0.863774	-5.11627	3.11643e-07	6.27247e-06	COG0358	L	DNA primase (bacterial type)
318588	-3.78143	2.81106	0.000211347	0.00441387	35.6569	-4.59417	1.03442	-4.44129	8.94212e-06	0.000151318	Unknown	Unknown
248948	-3.77555	3.27958	0.00115275	0.00517004	27.778	-3.54902	1.10114	-3.22303	0.00126841	0.00896297	COG0747	E	ABC-type transport system, periplasmic component
318066	-3.77346	4.03908	0.000791572	0.00469942	53.4867	-4.1134	1.03608	-3.97015	7.18271e-05	0.000883425	COG0671	I	Membrane-associated phospholipid phosphatase
321738	-3.76115	5.33963	0.00147061	0.00568576	215.998	-4.6989	1.09003	-4.31082	1.62652e-05	0.00025526	COG2884	D	ABC-type ATPase involved in cell division
226703	-3.7607	5.19966	0.00100803	0.00505185	85.1852	-3.23967	0.979898	-3.30613	0.000945947	0.00705405	COG1609	K	DNA-binding transcriptional regulator, LacI/PurR family
324735	-3.75736	4.77183	0.00108667	0.00511738	141.192	-4.64244	1.07655	-4.31233	1.61546e-05	0.000253947	COG0406	G	Broad specificity phosphatase PhoE
209297	-3.7562	3.61771	0.000503562	0.00457765	64.6062	-4.57898	1.0559	-4.33658	1.44714e-05	0.000231354	COG0792	L	Predicted endonuclease distantly related to archaeal Holliday junction resolvase
320765	-3.75497	3.32321	0.00033686	0.00450977	33.981	-4.07859	0.994623	-4.10064	4.12009e-05	0.000553968	COG1932	E; H	Phosphoserine aminotransferase
246282	-3.75319	5.01183	0.00125854	0.00532849	183.136	-4.81995	1.09067	-4.41925	9.90462e-06	0.000166037	COG0016	J	Phenylalanyl-tRNA synthetase alpha subunit
310703	-3.75252	4.9043	0.00172481	0.00613623	196.424	-5.07822	1.1338	-4.47892	7.50222e-06	0.000129545	COG1215	N	Glycosyltransferase, catalytic subunit of cellulose synthase and poly-beta-1,6-N-acetylglucosamine synthase
278655	-3.75191	5.81658	0.00167098	0.00607374	196.485	-4.13175	1.05234	-3.92624	8.62851e-05	0.00102328	COG0771	M	UDP-N-acetylmuramoylalanine-D-glutamate ligase
267665	-3.74902	5.84822	0.00179766	0.0062754	206.165	-4.18013	1.06132	-3.93861	8.19541e-05	0.000981505	COG0458	E; F	Carbamoylphosphate synthase large subunit
288184	-3.74902	2.22872	0.000236816	0.00445102	24.2863	-4.53849	1.08344	-4.18898	2.80208e-05	0.000402088	COG1314	U	Preprotein translocase subunit SecG
315098	-3.74777	2.92422	0.000217816	0.00442166	39.8708	-4.50644	1.04359	-4.31823	1.57285e-05	0.000248235	COG0128	E	5-enolpyruvylshikimate-3-phosphate synthase
316699	-3.74692	3.6694	0.000473463	0.00454491	63.8619	-4.42737	1.05181	-4.20929	2.56179e-05	0.000373375	COG0203	J	Ribosomal protein L17
306134	-3.74315	2.01919	3.79298e-05	0.00282324	20.6936	-4.58651	0.957627	-4.78945	1.67239e-06	3.20812e-05	Unknown	Unknown
347583	-3.74062	6.10468	0.00309148	0.0094436	376.203	-4.75858	1.15787	-4.10977	3.96051e-05	0.00053659	COG1479	S	Uncharacterized conserved protein, contains ParB-like and HNH nuclease domains
322449	-3.73868	5.093	0.00149963	0.00576365	176.07	-4.61423	1.0957	-4.21121	2.5401e-05	0.000371092	COG0210	L	Superfamily I DNA or RNA helicase
331763	-3.73865	5.1432	0.00135195	0.00545675	201.302	-4.79959	1.08739	-4.41387	1.0154e-05	0.000169688	Unknown	Unknown
278600	-3.73842	5.40846	0.00147001	0.00568576	203.479	-4.52458	1.0726	-4.21831	2.46139e-05	0.000361543	COG0761	I	4-Hydroxy-3-methylbut-2-enyl diphosphate reductase IspH
352486	-3.73592	6.02825	0.00307294	0.00939983	493.34	-5.21153	1.18691	-4.39084	1.12916e-05	0.000186095	COG0383	G	Alpha-mannosidase
353244	-3.73396	4.42694	0.000751038	0.00469942	110.691	-4.57209	1.03746	-4.40699	1.04819e-05	0.000174238	Unknown	Unknown
239350	-3.73381	3.28499	0.000411456	0.00450977	47.1243	-4.48085	1.04621	-4.28293	1.84445e-05	0.000283836	COG2814	G	Predicted arabinose efflux permease, MFS family
253149	-3.73161	5.99457	0.00113726	0.00516659	356.741	-4.75966	1.03257	-4.60951	4.03612e-06	7.35605e-05	COG1217	T	Predicted membrane GTPase involved in stress response
333153	-3.73134	3.05973	0.000392958	0.00450977	41.5233	-4.52695	1.07732	-4.20206	2.64502e-05	0.000383204	COG0802	J	tRNA A37 threonylcarbamoyladenosine biosynthesis protein TsaE
302186	-3.73042	5.03642	0.00138385	0.00551619	153.237	-4.52583	1.07485	-4.21066	2.54623e-05	0.000371612	COG0079	E	Histidinol-phosphate/aromatic aminotransferase or cobyric acid decarboxylase
335066	-3.72674	4.51641	0.00114666	0.00516659	116.536	-4.57657	1.08825	-4.20545	2.60564e-05	0.000378685	COG2184	T	Fido, protein-threonine AMPylation domain
278602	-3.72507	5.11782	0.00171442	0.00612561	198.179	-4.7715	1.12234	-4.2514	2.12437e-05	0.000320359	COG2017	G	Galactose mutarotase or related enzyme
321687	-3.72411	5.05415	0.0015505	0.0058754	175.579	-4.63974	1.09851	-4.22365	2.4038e-05	0.000354747	COG1186	J	Protein chain release factor B
353246	-3.72293	4.3237	0.00113072	0.00516659	105.659	-4.69191	1.09225	-4.29563	1.74194e-05	0.000270551	Unknown	Unknown
288185	-3.72227	4.77301	0.00137493	0.00549561	139.05	-4.59236	1.08627	-4.22765	2.3614e-05	0.000349518	COG0149	G	Triosephosphate isomerase
296551	-3.71954	4.18318	0.00130079	0.00539629	44.8277	-3.61703	1.04806	-3.45118	0.000558134	0.00462458	COG1309	K	DNA-binding transcriptional regulator, AcrR family
260786	-3.71923	5.01607	0.000960349	0.00500212	162.767	-4.5137	1.01988	-4.42573	9.61146e-06	0.000161723	COG1481	K	DNA-binding transcriptional regulator WhiA, involved in cell division
331634	-3.7187	5.16893	0.00197149	0.00669044	199.466	-4.67207	1.1304	-4.13311	3.57884e-05	0.0004935	COG3004	P; C	Na+/H+ antiporter NhaA
317025	-3.71196	4.70249	0.0012508	0.00531281	132.701	-4.60898	1.07907	-4.27123	1.94395e-05	0.0002969	COG0494	V	8-oxo-dGTP pyrophosphatase MutT and related house-cleaning NTP pyrophosphohydrolases, NUDIX family
209296	-3.71015	3.70226	0.000514132	0.00457765	67.3849	-4.64284	1.04264	-4.45298	8.46854e-06	0.00014418	COG0606	O	Predicted ATPase with chaperone activity
174679	-3.7083	5.23386	0.00136575	0.00548325	204.33	-4.71353	1.06983	-4.40585	1.0537e-05	0.000175077	COG3250	G	Beta-galactosidase/beta-glucuronidase
262070	-3.70818	3.92883	0.000970236	0.00500308	83.8458	-4.74726	1.08607	-4.37104	1.23657e-05	0.000201896	Unknown	Unknown
260779	-3.70789	3.82843	0.00011483	0.00407636	75.5123	-4.61443	0.934335	-4.93873	7.86317e-07	1.55598e-05	COG0498	E	Threonine synthase
317949	-3.70784	3.83658	0.00076026	0.00469942	70.2766	-4.5059	1.06784	-4.21963	2.44699e-05	0.00035985	COG1765	R	Uncharacterized OsmC-related protein
56245	-3.70633	2.44599	0.000281458	0.00450137	15.9673	-3.69578	1.01452	-3.64288	0.000269599	0.00260912	COG0265	O	Periplasmic serine protease, S1-C subfamily, contain C-terminal PDZ domain
333152	-3.70498	4.80871	0.00164887	0.00603437	149.646	-4.62328	1.11271	-4.15495	3.25353e-05	0.000457189	COG1466	L	DNA polymerase III, delta subunit
85036	-3.70341	3.74235	0.000196832	0.00441027	43.5302	-3.92727	0.922751	-4.25605	2.08074e-05	0.000314769	COG2801	X	Transposase InsO and inactivated derivatives
318476	-3.70319	4.77135	0.00142392	0.00560236	137.978	-4.57224	1.09465	-4.17689	2.95518e-05	0.000421166	Unknown	Unknown
351069	-3.70309	2.34217	0.000326074	0.00450977	24.9911	-4.50237	1.08082	-4.1657	3.10401e-05	0.000438637	Unknown	Unknown
329806	-3.70194	5.03727	0.00100301	0.00504945	179.564	-4.64502	1.04739	-4.43487	9.21281e-06	0.000155619	COG1473	R	Metal-dependent amidase/aminoacylase/carboxypeptidase
324944	-3.7017	3.78305	0.000523498	0.00457765	69.4558	-4.51173	1.04085	-4.33465	1.45995e-05	0.000233204	COG0290	J	Translation initiation factor IF-3
311597	-3.69993	6.61331	0.00209959	0.00692523	567.766	-4.88754	1.0765	-4.5402	5.62013e-06	9.94895e-05	COG0086	K	DNA-directed RNA polymerase, beta' subunit/160 kD subunit
342938	-3.69941	2.8191	7.56261e-05	0.00390749	30.9243	-4.71313	0.903296	-5.2177	1.81155e-07	3.67264e-06	COG0166	G	Glucose-6-phosphate isomerase
274320	-3.69844	5.09579	0.00186682	0.00645628	201.02	-4.85387	1.11767	-4.34285	1.40644e-05	0.000225422	COG1570	L	Exonuclease VII, large subunit
324732	-3.6968	4.72104	0.00138896	0.0055252	149.106	-4.77749	1.08626	-4.39812	1.09194e-05	0.000180482	Unknown	Unknown
304388	-3.6962	4.39904	0.000953139	0.00500212	107.689	-4.67477	1.05113	-4.44737	8.69261e-06	0.000147594	COG0597	U; M	Lipoprotein signal peptidase
320543	-3.69243	4.86967	0.00198649	0.00672775	98.7876	-3.98113	1.09333	-3.6413	0.000271265	0.00262086	COG0212	H	5-formyltetrahydrofolate cyclo-ligase
300035	-3.69137	5.35171	0.00155821	0.00587751	213.423	-4.64395	1.0674	-4.35072	1.35689e-05	0.000218709	COG1559	D	Cell division protein YceG, involved in septum cleavage
250973	-3.69075	5.62198	0.000776587	0.00469942	254.469	-4.62924	0.99206	-4.66629	3.06693e-06	5.68403e-05	COG0719	O	Fe-S cluster assembly scaffold protein SufB
278599	-3.68981	3.73232	0.000561554	0.00457765	51.8953	-3.9429	1.02868	-3.83297	0.000126607	0.00141346	COG2606	J	Cys-tRNA(Pro) deacylase, prolyl-tRNA editing enzyme YbaK/EbsC
304389	-3.68766	4.17894	0.00113346	0.00516659	93.7434	-4.58803	1.09724	-4.18145	2.89659e-05	0.000413755	COG1566	V	Multidrug resistance efflux pump
264660	-3.68758	4.55976	0.0010372	0.00507274	123.366	-4.59055	1.06058	-4.32835	1.50233e-05	0.000239009	COG0789	K	DNA-binding transcriptional regulator, MerR family
246281	-3.68713	4.96522	0.00142757	0.00560569	163.965	-4.60402	1.08177	-4.25602	2.08103e-05	0.000314769	COG0566	J	tRNA G18 (ribose-2'-O)-methylase SpoU
222259	-3.68025	3.5183	0.000612556	0.0046315	59.3594	-4.50858	1.06547	-4.23154	2.32097e-05	0.000344823	COG1200; COG1200	L	RecG-like helicase; RecG-like helicase
334513	-3.67695	2.53301	0.000298755	0.00450977	31.9258	-4.67132	1.0471	-4.46122	8.1496e-06	0.000139412	Unknown	Unknown
322207	-3.67686	4.89162	0.00139167	0.00552627	159.738	-4.66578	1.07228	-4.35125	1.35361e-05	0.000218351	COG0770	M	UDP-N-acetylmuramyl pentapeptide synthase
211880	-3.67546	2.03885	0.000228442	0.0044474	16.5464	-4.06769	1.04535	-3.89124	9.97348e-05	0.00115775	COG1158	K	Transcription termination factor Rho
253193	-3.67391	3.82054	0.000666383	0.00469411	76.2516	-4.62144	1.05692	-4.37255	1.22806e-05	0.000200724	COG3613	F	Nucleoside 2-deoxyribosyltransferase
316698	-3.67339	5.1429	0.00210312	0.00693347	130.529	-4.18298	1.0907	-3.83514	0.000125493	0.00140351	COG0101	J	tRNA U38,U39,U40 pseudouridine synthase TruA
333476	-3.67294	6.04885	0.00190815	0.0065485	344.151	-4.62304	1.06021	-4.3605	1.29763e-05	0.000210132	COG0337; COG0703	E	3-dehydroquinate synthetase; Shikimate kinase
309509	-3.67205	2.4663	0.000182961	0.00441027	27.0515	-4.4935	1.01588	-4.42325	9.72269e-06	0.000163388	COG0157	H	Nicotinate-nucleotide pyrophosphorylase
320763	-3.67105	5.60119	0.00247349	0.00782339	266.155	-4.68872	1.12505	-4.16756	3.07872e-05	0.000435717	COG5002	T	Signal transduction histidine kinase
85016	-3.67026	4.87677	0.00185942	0.00643738	158.726	-4.64884	1.11492	-4.16967	3.05038e-05	0.000432837	COG2508	K	DNA-binding transcriptional regulator, PucR family
337246	-3.66924	5.27263	0.00218969	0.00715878	183.936	-4.40781	1.11126	-3.96649	7.29387e-05	0.000894466	COG1066	O	Predicted ATP-dependent serine protease
327799	-3.66676	5.41294	0.00221365	0.00721266	228.305	-4.63541	1.11208	-4.16824	3.06966e-05	0.000434762	COG0715	P	ABC-type nitrate/sulfonate/bicarbonate transport system, periplasmic component
315894	-3.6591	5.72277	0.00265011	0.00829195	278.457	-4.56545	1.12134	-4.07142	4.67279e-05	0.00061666	COG0626	E	Cystathionine beta-lyase/cystathionine gamma-synthase
324469	-3.65723	4.84136	0.00138713	0.00552461	147.207	-4.50133	1.07209	-4.19866	2.68496e-05	0.000387722	COG0516	F	IMP dehydrogenase/GMP reductase
268657	-3.65531	4.56775	0.00150203	0.00576957	118.969	-4.50449	1.09248	-4.12319	3.73666e-05	0.00051142	COG0127	F	Inosine/xanthosine triphosphate pyrophosphatase, all-alpha NTP-PPase family
266396	-3.65329	3.57786	0.000505832	0.00457765	39.0894	-3.89265	0.995566	-3.90999	9.23007e-05	0.00108301	COG0027	F	Formate-dependent phosphoribosylglycinamide formyltransferase (GAR transformylase)
318065	-3.6522	6.38483	0.00039136	0.00450977	502.585	-4.79874	0.926462	-5.17964	2.22312e-07	4.49615e-06	COG0550; COG1754	S; L	DNA topoisomerase IA; Uncharacterized C-terminal domain of topoisomerase IA
269363	-3.65151	5.96268	0.00303021	0.00930309	325.373	-4.58407	1.12707	-4.06723	4.7575e-05	0.000625971	COG0210; COG0210; COG2887	L	Superfamily I DNA or RNA helicase; Superfamily I DNA or RNA helicase; RecB family exonuclease
250532	-3.65021	2.48955	0.000553251	0.00457765	21.0391	-4.02425	1.08699	-3.70218	0.000213752	0.00216384	COG0255	J	Ribosomal protein L29
322205	-3.64995	5.8806	0.00294058	0.00907786	308.394	-4.56672	1.12669	-4.05322	5.05175e-05	0.000658355	COG0768	D; M	Cell division protein FtsI/penicillin-binding protein 2
276155	-3.64882	4.9086	0.00208273	0.00690193	163.052	-4.64198	1.12007	-4.14439	3.40724e-05	0.000474535	COG0722	E	3-deoxy-D-arabino-heptulosonate 7-phosphate (DAHP) synthase
342618	-3.64745	4.54262	0.00303592	0.00931435	83.6733	-3.69232	1.13048	-3.26615	0.00109019	0.00791931	COG4262	R	Predicted spermidine synthase with an N-terminal membrane domain
231114	-3.6441	2.76447	0.000484342	0.00457765	16.1656	-3.51389	1.00855	-3.48411	0.000493771	0.00420014	COG0817	L	Holliday junction resolvasome RuvABC endonuclease subunit
286054	-3.64314	2.29639	0.000410771	0.00450977	18.2814	-4.00271	1.05764	-3.78455	0.000153986	0.00166023	Unknown	Unknown
309018	-3.64284	5.02914	0.00181793	0.00632775	168.302	-4.50706	1.09437	-4.11841	3.81489e-05	0.000520235	COG0577; COG4591	M; V	ABC-type antimicrobial peptide transport system, permease component; ABC-type transport system, involved in lipoprotein release, permease component
332576	-3.64143	3.27888	0.000771028	0.00469942	48.7844	-4.4049	1.09737	-4.01404	5.96878e-05	0.000757015	COG0100	J	Ribosomal protein S11
324734	-3.63558	3.75953	0.000792198	0.00469942	74.7181	-4.52118	1.07696	-4.19808	2.69186e-05	0.000388568	COG0598	P	Mg2+ and Co2+ transporter CorA
243265	-3.63498	2.33746	0.000418524	0.00450977	25.5602	-4.44971	1.07805	-4.12756	3.66639e-05	0.000504004	Unknown	Unknown
260784	-3.63422	5.02496	0.00193962	0.00660651	183.583	-4.74376	1.10591	-4.28944	1.79121e-05	0.000277003	COG0169	E	Shikimate 5-dehydrogenase
260783	-3.63219	5.00021	0.000840587	0.00475588	177.986	-4.76782	0.999383	-4.77077	1.83524e-06	3.50176e-05	COG0322	L	Excinuclease UvrABC, nuclease subunit
345629	-3.63124	4.89792	0.00135039	0.00545675	156.644	-4.63973	1.05636	-4.3922	1.12211e-05	0.000185013	COG0232	F	dGTP triphosphohydrolase
243268	-3.62863	6.61312	0.00275083	0.00857108	519.728	-4.6141	1.08596	-4.24888	2.14838e-05	0.000323073	COG3973; COG3973	L	DNA helicase IV; DNA helicase IV
320243	-3.62802	3.83308	0.000803114	0.00469942	76.1401	-4.5464	1.06977	-4.24986	2.139e-05	0.000321856	COG0524	G	Sugar or nucleoside kinase, ribokinase family
324470	-3.62743	5.57812	0.00289402	0.00897132	251.831	-4.54899	1.13426	-4.01054	6.05789e-05	0.00076625	COG0538	C	Isocitrate dehydrogenase
274316	-3.62697	4.67978	0.00157531	0.00591866	60.965	-3.42105	1.01479	-3.37118	0.000748466	0.00582627	COG1022	I	Long-chain acyl-CoA synthetase (AMP-forming)
246280	-3.62674	4.95758	0.00209535	0.00692148	167.184	-4.56469	1.11676	-4.08743	4.36176e-05	0.000581323	COG0619	H	Energy-coupling factor transporter transmembrane protein EcfT
319796	-3.62662	4.93662	0.00170745	0.00611997	155.458	-4.42387	1.08617	-4.07293	4.64263e-05	0.00061311	COG0296	G	1,4-alpha-glucan branching enzyme
268658	-3.62142	4.43274	0.00124503	0.00529888	108.611	-4.45451	1.06852	-4.16884	3.06153e-05	0.00043402	COG0689	J	Ribonuclease PH
299484	-3.62141	2.86065	0.000355352	0.00450977	37.4921	-4.45867	1.0432	-4.27405	1.91952e-05	0.000293587	COG1716	T	Forkhead associated (FHA) domain, binds pSer, pThr, pTyr
257498	-3.61983	4.54956	0.00107377	0.00510449	70.5533	-3.47707	0.976548	-3.56058	0.000370041	0.00334736	COG3470	I; M	Uncharacterized protein probably involved in high-affinity Fe2+ transport
319797	-3.61785	4.69057	0.00155697	0.00587619	138.276	-4.57803	1.08468	-4.22061	2.43644e-05	0.00035872	COG0745	T; K	DNA-binding response regulator, OmpR family, contains REC and winged-helix (wHTH) domain
298169	-3.61699	2.75691	0.000112329	0.00407636	28.2577	-4.14041	0.93162	-4.44431	8.81756e-06	0.000149513	COG0305	L	Replicative DNA helicase
285429	-3.61654	4.01398	0.00329778	0.00997825	52.7226	-4.24732	1.11878	-3.7964	0.000146815	0.00159759	COG0507	L	ATP-dependent exoDNAse (exonuclease V), alpha subunit, helicase superfamily I
262072	-3.61336	5.31198	0.00240903	0.00765927	204.659	-4.49719	1.10761	-4.06028	4.90149e-05	0.000641176	COG1472	G	Periplasmic beta-glucosidase and related glycosidases
324517	-3.61282	3.41576	0.000592546	0.00462968	56.1385	-4.5012	1.05735	-4.25707	2.0712e-05	0.000313724	COG0714	R	MoxR-like ATPase
286894	-3.61053	3.5202	0.000654283	0.0046761	57.3082	-4.43307	1.05366	-4.20729	2.58448e-05	0.000376027	COG1278	K	Cold shock protein, CspA family
341138	-3.60608	3.49002	0.000448059	0.00453002	35.8542	-3.494	0.957157	-3.6504	0.000261836	0.00254808	Unknown	Unknown
302185	-3.6045	5.55198	0.00275535	0.00858115	232.378	-4.46565	1.1081	-4.03001	5.57737e-05	0.000715088	COG0141	E	Histidinol dehydrogenase
317023	-3.60393	4.26224	0.0012807	0.00536548	101.676	-4.58867	1.07301	-4.27644	1.89905e-05	0.000291047	COG0258; COG0749	L	5'-3' exonuclease; DNA polymerase I - 3'-5' exonuclease and polymerase domains
282718	-3.60387	4.19247	0.000828484	0.00474592	90.8733	-4.34882	1.03059	-4.21973	2.44599e-05	0.000359773	COG1136	M	ABC-type lipoprotein export system, ATPase component
181679	-3.60332	4.58685	0.00155699	0.00587619	78.8416	-3.82351	1.03701	-3.68706	0.000226858	0.00227539	COG1117	P	ABC-type phosphate transport system, ATPase component
329807	-3.60108	4.7195	0.00181896	0.00632775	131.395	-4.47187	1.08444	-4.12368	3.72866e-05	0.000510604	COG2011	E	ABC-type methionine transport system, permease component
288420	-3.60096	4.9167	0.00193438	0.00660047	170.103	-4.62056	1.10114	-4.19617	2.71462e-05	0.000391328	COG0545	O	FKBP-type peptidyl-prolyl cis-trans isomerase
183128	-3.59837	2.15234	0.000511215	0.00457765	21.6511	-4.4198	1.07606	-4.1074	4.00145e-05	0.000540968	Unknown	Unknown
329808	-3.59724	5.42919	0.00226723	0.00734951	207.28	-4.37492	1.08215	-4.0428	5.2816e-05	0.000683221	COG1135	E	ABC-type methionine transport system, ATPase component
332676	-3.59584	2.75865	0.000361548	0.00450977	30.2355	-4.21907	1.0318	-4.08905	4.33142e-05	0.000577996	COG2256	L	Replication-associated recombination protein RarA (DNA-dependent ATPase)
286893	-3.59523	5.19105	0.00230052	0.00740923	190.366	-4.54157	1.10105	-4.12477	3.71099e-05	0.000508833	Unknown	Unknown
250531	-3.59471	3.93662	0.000848389	0.00475726	75.3312	-4.43142	1.03513	-4.28104	1.8602e-05	0.000285967	COG0197	J	Ribosomal protein L16/L10AE
353245	-3.59253	5.50126	0.00237948	0.00758692	233.973	-4.51402	1.09257	-4.13156	3.60312e-05	0.000496393	COG2265	J	tRNA/tmRNA/rRNA uracil-C5-methylase, TrmA/RlmC/RlmD family
322206	-3.59234	5.34838	0.00234281	0.00751548	217.584	-4.63093	1.09196	-4.24092	2.22606e-05	0.000333157	COG0769	M	UDP-N-acetylmuramyl tripeptide synthase
321739	-3.59138	3.47045	0.000638447	0.00466561	57.9443	-4.48244	1.04631	-4.28403	1.83542e-05	0.000282503	COG1186	J	Protein chain release factor B
286822	-3.59072	2.89247	0.000680878	0.00469942	37.5721	-4.4442	1.07088	-4.15004	3.32423e-05	0.000465127	COG0462	F; E	Phosphoribosylpyrophosphate synthetase
303075	-3.58693	4.96378	0.002049	0.00684942	157.732	-4.50143	1.08685	-4.14172	3.44717e-05	0.000479121	COG1051	F	ADP-ribose pyrophosphatase YjhB, NUDIX family
298475	-3.58609	1.81207	0.00016757	0.00435098	18.3428	-4.22213	1.05801	-3.99062	6.58998e-05	0.000820992	COG0582; COG4974	X; L	Integrase; Site-specific recombinase XerD
264067	-3.58518	5.89556	0.000712614	0.00469942	279.791	-4.28425	0.939549	-4.5599	5.11779e-06	9.12194e-05	COG1171; COG2061	E; R	Threonine dehydratase; Uncharacterized conserved protein, contains ACT domain
226598	-3.58341	2.99225	0.000405871	0.00450977	40.6422	-4.52458	1.03567	-4.36872	1.24975e-05	0.000203605	COG1950	S	Uncharacterized membrane protein YvlD, DUF360 family
300033	-3.58313	5.05465	0.000266122	0.00450137	176.535	-4.46576	0.909405	-4.91064	9.07814e-07	1.78794e-05	COG0013	J	Alanyl-tRNA synthetase
346739	-3.58131	4.75397	0.00162585	0.0060075	133.688	-4.51068	1.05981	-4.25611	2.08019e-05	0.000314768	COG0461	F	Orotate phosphoribosyltransferase
250526	-3.58092	3.16859	0.000501959	0.00457765	45.1119	-4.43224	1.04296	-4.24967	2.14088e-05	0.000322074	COG0089	J	Ribosomal protein L23
311658	-3.57732	6.30504	0.00324023	0.00983522	437.822	-4.64475	1.09479	-4.2426	2.20947e-05	0.000331134	COG1201	L	Lhr-like helicase
274419	-3.57683	5.502	0.00245422	0.0077661	111.31	-3.51022	1.02428	-3.42701	0.000610267	0.00496254	COG2307; COG2308	S	Uncharacterized conserved protein, Alpha-E superfamily; Uncharacterized conserved protein, circularly permuted ATPgrasp superfamily
251723	-3.57536	3.96533	0.00326396	0.00989379	45.686	-3.73047	1.12575	-3.31376	0.0009205	0.00690536	Unknown	Unknown
341630	-3.57307	2.52426	0.000515274	0.00457765	28.8336	-4.34087	1.07583	-4.03492	5.46219e-05	0.000702595	COG0689	J	Ribonuclease PH
317951	-3.56993	4.66302	0.00199757	0.00674895	85.2767	-3.8426	1.06387	-3.61189	0.000303972	0.00287339	COG0791	M	Cell wall-associated hydrolase, NlpC family
336165	-3.56822	4.66341	0.00206313	0.00686483	143.044	-4.60896	1.11191	-4.14508	3.39692e-05	0.000473711	COG0629	L	Single-stranded DNA-binding protein
334183	-3.56696	4.24116	0.00154624	0.00587203	95.998	-4.4919	1.08649	-4.13433	3.55996e-05	0.000491509	COG0789	K	DNA-binding transcriptional regulator, MerR family
334512	-3.56656	3.3361	0.000813752	0.00469942	39.5863	-3.8097	1.04988	-3.62871	0.000284841	0.00272196	COG1316	M	Anionic cell wall polymer biosynthesis enzyme, LytR-Cps2A-Psr (LCP) family
317024	-3.56648	5.24821	0.00202357	0.00679154	197.91	-4.51858	1.06743	-4.23316	2.30433e-05	0.00034296	COG0327	H	Putative GTP cyclohydrolase 1 type 2, NIF3 family
328051	-3.56565	5.97844	0.00023986	0.00445102	355.207	-4.62832	0.879214	-5.26416	1.4083e-07	2.86594e-06	COG2759	F	Formyltetrahydrofolate synthetase
250525	-3.564	4.80482	0.00181926	0.00632775	143.79	-4.43984	1.07295	-4.13797	3.50393e-05	0.000485574	COG0088	J	Ribosomal protein L4
336605	-3.56365	2.92222	0.00116269	0.00519032	21.8694	-3.52436	1.05005	-3.35638	0.000789699	0.00609364	COG0583	K	DNA-binding transcriptional regulator, LysR family
246283	-3.56319	6.3854	0.0032118	0.00976217	427.242	-4.46695	1.07779	-4.14455	3.40485e-05	0.000474535	COG0072; COG0073	J	Phenylalanyl-tRNA synthetase beta subunit; tRNA-binding EMAP/Myf domain
296554	-3.56165	3.0881	0.000841501	0.00475588	27.1165	-3.84194	1.04281	-3.68424	0.00022939	0.00229557	Unknown	Unknown
318477	-3.55758	5.20873	0.00232277	0.0074701	209.146	-4.62816	1.09471	-4.22776	2.36031e-05	0.000349426	COG1760	E	L-serine deaminase
333423	-3.55757	5.57323	0.00308512	0.00942846	241.636	-4.41119	1.11374	-3.96069	7.47337e-05	0.000910689	COG2027	M	D-alanyl-D-alanine carboxypeptidase
253194	-3.55679	4.69951	0.00302317	0.00929002	148.216	-4.53987	1.15778	-3.92119	8.8113e-05	0.00104232	COG1022	I	Long-chain acyl-CoA synthetase (AMP-forming)
221941	-3.55578	4.28242	0.000465467	0.00453775	98.5297	-4.53221	0.940839	-4.8172	1.45588e-06	2.81215e-05	COG2246	I	Putative flippase GtrA (transmembrane translocase of bactoprenol-linked glucose)
335067	-3.55494	4.94745	0.00143537	0.00561656	164.591	-4.56583	1.04028	-4.38904	1.13852e-05	0.000187555	COG0324	J	tRNA A37 N6-isopentenylltransferase MiaA
280016	-3.54876	3.01413	0.00011616	0.00407636	43.3084	-4.41989	0.943104	-4.68654	2.77863e-06	5.17324e-05	COG0667	R	Predicted oxidoreductase (related to aryl-alcohol dehydrogenase)
268567	-3.54644	1.69583	0.000257504	0.00450137	15.4819	-4.16958	1.06648	-3.90967	9.24228e-05	0.0010841	COG1609	K	DNA-binding transcriptional regulator, LacI/PurR family
286896	-3.54525	3.96892	0.00132211	0.00542696	79.2215	-4.3853	1.06812	-4.10562	4.03236e-05	0.000544365	COG0745	T; K	DNA-binding response regulator, OmpR family, contains REC and winged-helix (wHTH) domain
342115	-3.54442	4.32126	0.000669473	0.00469705	100.746	-4.42263	0.975874	-4.53197	5.84359e-06	0.000103178	Unknown	Unknown
324731	-3.54268	2.30408	0.000371592	0.00450977	25.7507	-4.35663	1.06531	-4.08953	4.32249e-05	0.000576908	COG1278	K	Cold shock protein, CspA family
243269	-3.53497	5.04527	0.00237151	0.00757955	180.478	-4.54339	1.1024	-4.12136	3.76635e-05	0.000514641	COG0111	H; R	Phosphoglycerate dehydrogenase or related dehydrogenase
348014	-3.53489	5.2443	0.000368591	0.00450977	197.799	-4.36081	0.924034	-4.71932	2.36636e-06	4.45082e-05	COG1132	V	ABC-type multidrug transport system, ATPase and permease component
204049	-3.53408	4.89331	0.00238717	0.00760419	160.825	-4.63037	1.0977	-4.21827	2.46189e-05	0.000361546	Unknown	Unknown
336164	-3.53324	3.77225	0.000152969	0.00421439	68.3366	-4.33117	0.916629	-4.72511	2.29994e-06	4.33891e-05	COG0442	J	Prolyl-tRNA synthetase
258816	-3.52758	3.81197	0.00117436	0.00519412	71.2904	-4.38242	1.06005	-4.13417	3.56243e-05	0.000491689	COG0443	O	Molecular chaperone DnaK (HSP70)
268107	-3.52594	1.89039	0.000677716	0.00469942	19.1771	-4.33958	1.12845	-3.84562	0.000120247	0.00135208	Unknown	Unknown
336166	-3.52156	5.60914	0.00105754	0.00510243	256.492	-4.46706	0.980963	-4.55375	5.2697e-06	9.35943e-05	COG3590	O	Predicted metalloendopeptidase
274418	-3.52078	5.28022	0.00200049	0.00675114	209.666	-4.61396	1.05738	-4.36358	1.2795e-05	0.000207732	COG1305	O	Transglutaminase-like enzyme, putative cysteine protease
352754	-3.52078	4.08799	0.00140924	0.00556961	87.632	-4.43082	1.06749	-4.15069	3.31477e-05	0.000464062	COG0130	J	tRNA U55 pseudouridine synthase TruB, may also work on U342 of tmRNA
266394	-3.5205	5.6625	0.00249746	0.0078843	257.527	-4.43924	1.06176	-4.18102	2.90203e-05	0.000414434	COG0438	M	Glycosyltransferase involved in cell wall bisynthesis
250103	-3.52022	2.66862	0.000759966	0.00469942	17.9197	-3.58298	0.975825	-3.67174	0.000240904	0.00238511	COG0292	J	Ribosomal protein L20
337247	-3.51988	4.76413	0.00245203	0.00776283	144.407	-4.50165	1.10855	-4.06083	4.88976e-05	0.000640204	Unknown	Unknown
250533	-3.51789	2.55495	0.000845233	0.00475588	28.5067	-4.18406	1.09671	-3.81511	0.000136122	0.00150252	COG0186	J	Ribosomal protein S17
288182	-3.5164	4.83468	0.00270164	0.00844136	148.594	-4.4708	1.11244	-4.0189	5.84717e-05	0.000743596	COG0561	H; R	Hydroxymethylpyrimidine pyrophosphatase and other HAD family phosphatases
315095	-3.51441	4.22846	0.000115705	0.00407636	99.059	-4.53134	0.859708	-5.27079	1.35838e-07	2.76508e-06	COG1523	G	Pullulanase/glycogen debranching enzyme
250524	-3.51123	4.90085	0.00249255	0.00787251	150.452	-4.39471	1.09437	-4.01573	5.92626e-05	0.000752307	COG0087	J	Ribosomal protein L3
250527	-3.51109	5.05831	0.00163105	0.00601672	172.408	-4.41156	1.03797	-4.25019	2.13586e-05	0.000321447	COG0090	J	Ribosomal protein L2
335065	-3.51039	3.37982	0.000624382	0.00466	53.9709	-4.40006	1.03508	-4.25092	2.12897e-05	0.000320602	COG1674	D	DNA segregation ATPase FtsK/SpoIIIE and related proteins
288423	-3.50977	4.60611	0.0020876	0.00690607	129.983	-4.44842	1.06861	-4.16281	3.14351e-05	0.00044354	COG3118	O	Negative regulator of GroEL, contains thioredoxin-like and TPR-like domains
260785	-3.509	4.99473	0.00239637	0.00762989	165.819	-4.52319	1.08035	-4.18677	2.82948e-05	0.000405632	COG1660	T	RNase adaptor protein for sRNA GlmZ degradation, contains a P-loop ATPase domain
286053	-3.50591	5.04946	0.00226784	0.00734951	162.415	-4.30943	1.07438	-4.01108	6.04423e-05	0.000765165	COG0287	E	Prephenate dehydrogenase
299716	-3.50189	2.58056	0.000372063	0.00450977	31.8881	-4.47761	1.01395	-4.416	1.00543e-05	0.000168134	COG0204	I	1-acyl-sn-glycerol-3-phosphate acyltransferase
324730	-3.4986	6.06595	0.00290255	0.0089853	348.47	-4.47272	1.06432	-4.2024	2.64095e-05	0.000382908	COG0459	O	Chaperonin GroEL (HSP60 family)
327398	-3.49762	1.99303	0.000211283	0.00441387	20.6588	-4.4402	1.00544	-4.41617	1.00466e-05	0.000168042	COG0208	F	Ribonucleotide reductase beta subunit, ferritin-like domain
286052	-3.49544	4.81156	0.00243727	0.00772707	141.076	-4.34374	1.09705	-3.95947	7.51168e-05	0.00091432	COG0077	E	Prephenate dehydratase
181672	-3.49381	4.54058	0.00206325	0.00686483	124.492	-4.47606	1.08536	-4.12405	3.72273e-05	0.000510071	COG0775	F	Nucleoside phosphorylase
327798	-3.49354	5.03725	0.00253031	0.00797297	165.012	-4.38228	1.08753	-4.02957	5.58791e-05	0.000716132	COG0600	P	ABC-type nitrate/sulfonate/bicarbonate transport system, permease component
193283	-3.48752	3.53111	0.00159787	0.00597327	39.7576	-3.82143	1.07638	-3.55027	0.000384841	0.00344654	COG0362	G	6-phosphogluconate dehydrogenase
342872	-3.48021	2.64798	0.00084396	0.00475588	31.5399	-4.25565	1.08588	-3.91909	8.88837e-05	0.00104928	COG0261	J	Ribosomal protein L21
353278	-3.47693	4.30734	0.00162115	0.00600547	99.562	-4.43969	1.04745	-4.23858	2.24939e-05	0.000336112	COG0566	J	tRNA G18 (ribose-2'-O)-methylase SpoU
226668	-3.47467	3.24837	0.000812593	0.00469942	48.3404	-4.37527	1.05324	-4.15409	3.26584e-05	0.000458406	COG2966; COG3610	S	Uncharacterized membrane protein YjjP, DUF1212 family; Uncharacterized membrane protein YjjB, DUF3815 family
281468	-3.47188	4.79089	0.00233398	0.00749178	136.825	-4.33698	1.07014	-4.05271	5.0627e-05	0.000659413	Unknown	Unknown
119055	-3.47049	4.52554	0.00023278	0.0044474	124.035	-4.57808	0.887332	-5.15937	2.47777e-07	5.00308e-06	COG0477	E; R; G; P	MFS family permease
303078	-3.46135	3.88818	0.00132124	0.00542696	73.9596	-4.35554	1.04804	-4.1559	3.24012e-05	0.000455646	COG1192	N	Cellulose biosynthesis protein BcsQ
324518	-3.4575	5.4915	0.00323488	0.00982341	242.992	-4.53957	1.09203	-4.157	3.22448e-05	0.000453786	COG1721	S	Uncharacterized conserved protein, DUF58 family, contains vWF domain
295063	-3.45509	4.78703	0.000448952	0.00453002	140.364	-4.35389	0.911428	-4.777	1.77934e-06	3.402e-05	COG0498	E	Threonine synthase
309322	-3.45131	3.90005	0.00299011	0.00919785	47.1994	-3.52563	1.08762	-3.24159	0.00118867	0.0085066	COG0264	J	Translation elongation factor EF-Ts
274319	-3.44394	2.75861	0.000569045	0.00459281	33.7818	-4.29138	1.0343	-4.14907	3.33824e-05	0.000466913	COG1722	L	Exonuclease VII small subunit
248858	-3.44164	4.62949	0.0030468	0.00933691	137.02	-4.42428	1.12046	-3.94861	7.86074e-05	0.000949282	COG1506	E	Dipeptidyl aminopeptidase/acylaminoacyl peptidase
337249	-3.44071	4.54509	0.00243658	0.00772707	120.634	-4.46844	1.08073	-4.13465	3.55494e-05	0.000491042	COG0120	G	Ribose 5-phosphate isomerase
324063	-3.43775	3.03949	0.00192731	0.00659401	23.6037	-3.61813	1.06614	-3.39368	0.00068961	0.00545505	Unknown	Unknown
184170	-3.43565	5.44271	0.000612417	0.0046315	213.281	-4.28235	0.910986	-4.70079	2.59157e-06	4.84656e-05	COG0541	U	Signal recognition particle GTPase
281469	-3.43366	3.77498	0.00159967	0.00597669	70.8531	-4.34345	1.077	-4.03293	5.50867e-05	0.000707364	COG1739	R	Putative translation regulator, IMPACT (imprinted ancient) protein family
303077	-3.43254	4.56651	0.00242924	0.00771256	126.775	-4.44974	1.08464	-4.10251	4.08693e-05	0.000550447	COG1354	L	Chromatin segregation and condensation protein Rec8/ScpA/Scc1, kleisin family
243266	-3.42548	5.28457	0.00321535	0.00976854	186.504	-4.33782	1.07389	-4.03934	5.36015e-05	0.000691479	COG0275	J	16S rRNA C1402 N4-methylase RsmH
334184	-3.42259	4.96475	0.00295187	0.00909593	158.295	-4.36904	1.07986	-4.04594	5.21142e-05	0.000675303	Unknown	Unknown
232920	-3.41794	6.65922	0.000455366	0.00453205	553.738	-4.43498	0.87968	-5.04159	4.61686e-07	9.24048e-06	COG0067; COG0069; COG0070	E	Glutamate synthase domain 1; Glutamate synthase domain 2; Glutamate synthase domain 3
253537	-3.41478	4.9912	0.0031949	0.00972405	162.078	-4.34472	1.09356	-3.97302	7.09673e-05	0.000874709	COG1309	K	DNA-binding transcriptional regulator, AcrR family
250530	-3.41471	4.9479	0.00291898	0.00902281	157.026	-4.30848	1.07816	-3.99612	6.4389e-05	0.00080497	COG0092	J	Ribosomal protein S3
346738	-3.41093	4.13928	0.00206386	0.00686483	69.8162	-3.94047	1.04932	-3.75524	0.000173175	0.00182528	COG0566	J	tRNA G18 (ribose-2'-O)-methylase SpoU
333425	-3.39501	4.42892	0.00206947	0.00687045	112.185	-4.38589	1.0548	-4.15804	3.20992e-05	0.00045182	COG0634	F	Hypoxanthine-guanine phosphoribosyltransferase
275865	-3.38342	4.1639	0.000436924	0.00450977	65.3102	-3.67524	0.880349	-4.17475	2.9831e-05	0.000424742	COG1113	E	L-asparagine transporter and related permeases
226599	-3.38304	2.85397	0.000985396	0.00502544	35.6168	-4.28468	1.0539	-4.06556	4.79172e-05	0.000629703	COG1534	J	RNA-binding protein YhbY
260500	-3.37796	2.52455	0.000789509	0.00469942	21.3321	-3.49972	1.0216	-3.42571	0.000613192	0.0049804	COG0395	G	ABC-type glycerol-3-phosphate transport system, permease component
318009	-3.375	2.09587	0.000470606	0.00453775	12.9926	-3.46507	1.00101	-3.46159	0.000537003	0.00448553	COG1937	K	DNA-binding transcriptional regulator, FrmR family
275165	-3.37313	4.10532	0.0017175	0.00612648	69.9569	-3.9257	1.02438	-3.83228	0.000126961	0.00141615	COG0679	R	Predicted permease
56211	-3.37096	6.29559	0.000353381	0.00450977	411.79	-4.35247	0.848793	-5.12784	2.93084e-07	5.90208e-06	COG0104	F	Adenylosuccinate synthase
320762	-3.36276	2.00118	0.000121099	0.00407636	14.8683	-3.78052	0.897103	-4.21414	2.50728e-05	0.00036728	Unknown	Unknown
317778	-3.35968	4.57996	0.00251584	0.00793488	97.4655	-3.81446	1.0377	-3.6759	0.000237013	0.00235557	COG0497	L	DNA repair ATPase RecN
329696	-3.35777	4.69817	0.000192611	0.00441027	136.217	-4.34897	0.845658	-5.14271	2.7081e-07	5.4623e-06	COG0067; COG0069; COG0070	E	Glutamate synthase domain 1; Glutamate synthase domain 2; Glutamate synthase domain 3
250528	-3.33354	2.59181	0.000968201	0.00500308	30.3372	-4.28098	1.04675	-4.08977	4.318e-05	0.000576615	COG0185	J	Ribosomal protein S19
250972	-3.32932	4.92805	0.00045452	0.00453205	159.018	-4.41459	0.883747	-4.99531	5.87423e-07	1.17041e-05	COG0396	O	Fe-S cluster assembly ATPase SufC
270065	-3.31313	5.02905	0.000704567	0.00469942	139.254	-3.86853	0.885023	-4.3711	1.23621e-05	0.000201881	COG3590	O	Predicted metalloendopeptidase
296550	-3.3059	3.20005	0.00163267	0.00601939	42.558	-4.04285	1.06404	-3.79954	0.000144968	0.00158044	COG2812	L	DNA polymerase III, gamma/tau subunits
225403	-3.30362	2.13725	0.000295227	0.00450977	10.9523	-2.97207	0.877529	-3.38686	0.000706968	0.00556601	COG0562	M	UDP-galactopyranose mutase
340285	-3.3005	5.92113	0.00179426	0.0062754	309.612	-4.22157	0.963713	-4.38052	1.18395e-05	0.000194274	COG0446	I	NADPH-dependent 2,4-dienoyl-CoA reductase, sulfur reductase, or a related oxidoreductase
337408	-3.27402	3.72394	0.000137864	0.0041694	67.3984	-4.2328	0.841183	-5.03196	4.85478e-07	9.70376e-06	COG0335	J	Ribosomal protein L19
224366	-3.27244	3.55658	0.0032863	0.0099525	50.0198	-4.70974	1.08933	-4.32353	1.53553e-05	0.000243365	COG2890	J	Methylase of polypeptide chain release factors
316563	-3.26327	4.45222	0.00268915	0.00840626	97.1603	-4.10805	1.02642	-4.0023	6.27296e-05	0.000788548	COG1131	V	ABC-type multidrug transport system, ATPase component
317777	-3.26228	5.11302	0.000797186	0.00469942	159.883	-3.91687	0.894895	-4.3769	1.20377e-05	0.000197181	COG0061	F	NAD kinase
319798	-3.26066	4.37918	0.00315215	0.00962015	83.1874	-3.79544	1.0427	-3.64001	0.000272632	0.00263237	COG5002	T	Signal transduction histidine kinase
226539	-3.25693	3.65472	0.000322016	0.00450977	64.5423	-4.12479	0.911448	-4.52553	6.0244e-06	0.000105923	COG1949	A	Oligoribonuclease (3'-5' exoribonuclease)
281686	-3.25259	4.30568	0.000428512	0.00450977	104.663	-4.2731	0.8818	-4.84588	1.26049e-06	2.45174e-05	COG0682	M	Prolipoprotein diacylglyceryltransferase
315391	-3.23842	4.95597	0.00207041	0.00687045	94.7308	-3.25391	0.938035	-3.46886	0.000522673	0.00438974	COG0635	H	Coproporphyrinogen III oxidase or related Fe-S oxidoreductase
208430	-3.23523	6.01419	0.00109162	0.00511738	355.471	-4.34429	0.908373	-4.7825	1.73126e-06	3.3126e-05	COG3345	G	Alpha-galactosidase
332658	-3.22448	4.55588	0.0027075	0.00844786	108.432	-3.96169	1.01811	-3.8912	9.97479e-05	0.00115775	COG0177	L	Endonuclease III
288032	-3.2118	3.11431	0.000885384	0.0048497	38.9787	-3.69802	0.971073	-3.80818	0.000139992	0.00153772	COG0085	K	DNA-directed RNA polymerase, beta subunit/140 kD subunit
257217	-3.19877	3.14362	0.0022644	0.00734942	27.6312	-3.261	1.02029	-3.19615	0.00139275	0.00965033	COG1874	G	Beta-galactosidase GanA
216805	-3.19027	3.3484	0.00138233	0.00551531	33.9039	-3.34518	0.975777	-3.42823	0.000607541	0.00494465	COG2826	X	Transposase and inactivated derivatives, IS30 family
290869	-3.18764	1.81797	0.000125062	0.00407636	16.7237	-3.99872	0.904883	-4.41905	9.91369e-06	0.000166078	COG0522	J	Ribosomal protein S4 or related protein
333567	-3.17989	3.06224	0.000409694	0.00450977	35.4519	-3.50648	0.917198	-3.82303	0.00013182	0.00146232	COG3304	S	Uncharacterized membrane protein YccF, DUF307 family
327864	-3.17572	3.32057	0.00189601	0.00652348	53.4664	-4.27232	1.03855	-4.11375	3.89288e-05	0.000529047	Unknown	Unknown
253538	-3.16393	2.64652	0.00167577	0.0060776	27.2276	-4.05764	1.0181	-3.98552	6.73336e-05	0.000835396	COG1073	T	Fermentation-respiration switch protein FrsA, has esterase activity, DUF1100 family
260787	-3.15787	3.59788	0.000273277	0.00450137	63.5546	-4.11004	0.880791	-4.66631	3.06659e-06	5.68403e-05	COG0126	G	3-phosphoglycerate kinase
74278	-3.15635	4.5148	0.000667511	0.00469501	108.211	-4.01719	0.873825	-4.59724	4.28117e-06	7.76129e-05	COG3842	E	ABC-type Fe3+/spermidine/putrescine transport systems, ATPase components
262069	-3.15432	5.3296	0.00288689	0.00895337	184.952	-3.98162	0.974021	-4.08782	4.35453e-05	0.000580668	COG0014	E	Gamma-glutamyl phosphate reductase
278656	-3.14444	5.33176	0.00059505	0.0046315	218.55	-4.21734	0.859963	-4.90409	9.38624e-07	1.84476e-05	COG0305	L	Replicative DNA helicase
224287	-3.14407	4.50707	0.000437444	0.00450977	129.124	-4.27258	0.866768	-4.92933	8.25135e-07	1.63066e-05	COG1109	G	Phosphomannomutase
209299	-3.14112	4.84238	0.000852807	0.00476079	65.8276	-3.17119	0.813149	-3.89989	9.6237e-05	0.00112202	COG2873	E	O-acetylhomoserine/O-acetylserine sulfhydrylase, pyridoxal phosphate-dependent
290866	-3.14074	3.0735	0.00205239	0.00685392	33.4305	-3.74702	1.01002	-3.70986	0.000207373	0.00211291	COG4768	S	Uncharacterized protein YoxC, contains an MCP-like domain
319799	-3.13013	2.6379	0.00129644	0.00539095	18.7649	-3.31902	0.953074	-3.48243	0.000496878	0.00421735	COG1974	T; K	SOS-response transcriptional repressor LexA (RecA-mediated autopeptidase)
334970	-3.12815	4.3701	0.00128258	0.00536999	68.7698	-3.31077	0.876708	-3.77636	0.000159135	0.00170694	COG1940	G; K	Sugar kinase of the NBD/HSP70 family, may contain an N-terminal HTH domain
311896	-3.12166	5.73742	0.000718868	0.00469942	291.042	-4.21326	0.860695	-4.89519	9.82118e-07	1.92421e-05	COG0129	E; G	Dihydroxyacid dehydratase/phosphogluconate dehydratase
302570	-3.11126	3.20482	0.00235721	0.00754824	34.8667	-3.55986	1.02766	-3.46406	0.000532095	0.00445247	Unknown	Unknown
278654	-3.10555	5.37641	0.000713269	0.00469942	210.114	-4.06288	0.857204	-4.73969	2.14044e-06	4.05428e-05	COG3442	R	Glutamine amidotransferase related to the GATase domain of CobQ
316168	-3.09851	6.28956	0.00118127	0.005199	442.185	-4.28185	0.880977	-4.86035	1.1718e-06	2.28513e-05	COG0188	L	DNA gyrase/topoisomerase IV, subunit A
316169	-3.09506	6.6806	0.00133747	0.00544519	518.372	-4.10283	0.869706	-4.71749	2.38769e-06	4.48758e-05	COG0187	L	DNA gyrase/topoisomerase IV, subunit B
341139	-3.08799	5.3102	0.00217966	0.00712965	137.021	-3.39887	0.89315	-3.80549	0.000141523	0.0015512	COG4826	O	Serine protease inhibitor
334602	-3.08761	2.81624	0.000344213	0.00450977	24.0721	-3.35888	0.839699	-4.00011	6.33138e-05	0.000794697	Unknown	Unknown
318071	-3.07375	2.07191	0.000383327	0.00450977	16.1464	-3.57454	0.916449	-3.90042	9.60261e-05	0.00112026	COG0534	V	Na+-driven multidrug efflux pump
342415	-3.07012	4.56155	0.000555382	0.00457765	179.131	-4.65384	0.894051	-5.20533	1.93648e-07	3.9238e-06	COG1472	G	Periplasmic beta-glucosidase and related glycosidases
279113	-3.06722	1.893	0.000709097	0.00469942	21.913	-3.1935	0.861863	-3.70535	0.000211101	0.00214306	COG2352	C	Phosphoenolpyruvate carboxylase
340850	-3.0287	5.22995	0.00174112	0.00616479	181.703	-3.72716	0.917934	-4.06038	4.89922e-05	0.000641062	COG0745	T; K	DNA-binding response regulator, OmpR family, contains REC and winged-helix (wHTH) domain
204641	-3.02575	2.08726	0.000699709	0.00469942	12.2887	-2.97327	0.887182	-3.35136	0.000804143	0.00618227	COG0393	S	Uncharacterized conserved protein YbjQ, UPF0145 family
326605	-3.02172	7.11682	0.00143148	0.00561453	754.42	-4.15665	0.870665	-4.77411	1.80504e-06	3.44938e-05	COG0046; COG0047	F	Phosphoribosylformylglycinamidine (FGAM) synthase, synthetase domain; Phosphoribosylformylglycinamidine (FGAM) synthase, glutamine amidotransferase domain
334603	-3.01263	3.53255	0.000984613	0.00502544	37.8903	-3.16431	0.859344	-3.68224	0.000231197	0.00230906	COG3255	I	Putative sterol carrier protein
168970	-3.01183	3.30828	0.000605483	0.0046315	33.7751	-3.46651	0.853436	-4.06183	4.86894e-05	0.000638137	COG0534	V	Na+-driven multidrug efflux pump
317026	-3.00519	4.02433	0.00169317	0.00610142	78.295	-3.71116	0.934157	-3.97274	7.10499e-05	0.000875584	COG1523	G	Pullulanase/glycogen debranching enzyme
300771	-2.98776	5.57161	0.00117958	0.005199	248.423	-4.03881	0.86151	-4.68806	2.75804e-06	5.13999e-05	COG0442	J	Prolyl-tRNA synthetase
308180	-2.97295	1.93683	0.000388028	0.00450977	25.2283	-4.36541	0.946947	-4.60998	4.02707e-06	7.34311e-05	COG0148	G	Enolase
305898	-2.96833	1.54234	0.00179589	0.0062754	11.2603	-3.59753	1.02981	-3.49339	0.000476921	0.00408856	COG3867	G	Arabinogalactan endo-1,4-beta-galactosidase
177437	-2.96335	4.46026	0.000387946	0.00450977	118.7	-4.01672	0.814853	-4.92938	8.249e-07	1.63062e-05	COG0174	E	Glutamine synthetase
316875	-2.94815	6.12616	0.00192082	0.00658186	261.02	-3.4315	0.843092	-4.07013	4.69871e-05	0.000619258	COG0441	J	Threonyl-tRNA synthetase
340377	-2.94804	4.81644	0.00126253	0.00532881	92.5787	-3.2193	0.808077	-3.9839	6.77933e-05	0.000840407	COG0406	G	Broad specificity phosphatase PhoE
204636	-2.94548	2.24925	0.00329009	0.00995948	21.3073	-3.53771	1.06279	-3.32871	0.000872507	0.00659795	COG3467	V	Nitroimidazol reductase NimA or a related FMN-containing flavoprotein, pyridoxamine 5'-phosphate oxidase superfamily
340167	-2.94112	4.74146	0.00259832	0.00814903	145.989	-3.96434	0.954801	-4.15201	3.29574e-05	0.000461913	COG0653	U	Preprotein translocase subunit SecA (ATPase, RNA helicase)
319219	-2.91559	7.07313	0.00168268	0.00607996	677.176	-3.91725	0.851469	-4.60058	4.21326e-06	7.65058e-05	COG1012; COG1454	C	Acyl-CoA reductase or other NAD-dependent aldehyde dehydrogenase; Alcohol dehydrogenase, class IV
279348	-2.90878	5.47646	0.00136461	0.00548325	304.587	-4.42012	0.878425	-5.03187	4.85726e-07	9.70613e-06	COG0366	G	Glycosidase
17511	-2.88996	2.94584	0.00100461	0.00504945	48.8713	-3.81988	0.950837	-4.01739	5.88467e-05	0.000747607	COG0174	E	Glutamine synthetase
334649	-2.876	6.02395	0.00191275	0.00656093	265.455	-3.5202	0.836007	-4.21073	2.54541e-05	0.000371564	COG0008	J	Glutamyl- or glutaminyl-tRNA synthetase
310785	-2.87318	5.58595	0.000962037	0.00500212	221.509	-3.70126	0.810459	-4.56687	4.95072e-06	8.85562e-05	COG0050	J	Translation elongation factor EF-Tu, a GTPase
260781	-2.87128	4.74248	0.000991077	0.00502672	118.188	-3.81123	0.812462	-4.69096	2.71921e-06	5.07264e-05	Unknown	Unknown
309088	-2.82851	1.852	0.00145468	0.00565578	19.0131	-3.82341	0.985077	-3.88133	0.000103888	0.00119675	COG0059	E; H	Ketol-acid reductoisomerase
332656	-2.81441	2.1041	0.00037977	0.00450977	21.0018	-3.59462	0.865926	-4.15119	3.30756e-05	0.00046331	COG0525	J	Valyl-tRNA synthetase
303074	-2.79947	3.55592	0.000587234	0.00461508	60.7899	-3.79567	0.834938	-4.54605	5.46619e-06	9.69469e-05	COG0379	H	Quinolinate synthase
336213	-2.7867	5.9942	0.00208945	0.00690851	383.438	-4.11128	0.86768	-4.73824	2.15584e-06	4.07831e-05	COG0172	J	Seryl-tRNA synthetase
341076	-2.78201	4.75261	0.00108897	0.00511738	138.502	-3.79631	0.827383	-4.58833	4.46807e-06	8.06901e-05	COG1012; COG1454	C	Acyl-CoA reductase or other NAD-dependent aldehyde dehydrogenase; Alcohol dehydrogenase, class IV
320397	-2.76203	3.80258	0.000210466	0.00441387	36.901	-2.61998	0.648503	-4.04004	5.34432e-05	0.000690029	COG0488	R	ATPase components of ABC transporters with duplicated ATPase domains
177809	-2.75997	5.25427	0.00155641	0.00587619	201.067	-3.82958	0.840193	-4.55798	5.16486e-06	9.18596e-05	COG0588	G	Phosphoglycerate mutase (BPG-dependent)
282527	-2.759	2.10326	0.00237702	0.0075863	20.241	-3.17614	0.797465	-3.9828	6.81083e-05	0.000843756	COG2217	P	Cation transport ATPase
183269	-2.75423	4.66366	0.00100049	0.00504688	97.4186	-3.49688	0.772502	-4.52669	5.99143e-06	0.000105516	COG0214	H	Pyridoxal biosynthesis lyase PdxS
319011	-2.74421	2.60857	0.00190471	0.00654328	19.6722	-3.1989	0.864383	-3.70079	0.000214931	0.00217373	COG3576	R	Predicted flavin-nucleotide-binding protein, pyridoxine 5'-phosphate oxidase superfamily
262467	-2.7193	4.79442	0.00226881	0.00734951	163.259	-4.00586	0.874521	-4.58063	4.63572e-06	8.32979e-05	COG0176	G	Transaldolase
183130	-2.71549	2.02622	0.000885358	0.0048497	23.1712	-3.81776	0.932245	-4.09523	4.21746e-05	0.000564994	Unknown	Unknown
354097	-2.70897	2.56059	0.00321166	0.00976217	16.995	-3.38708	0.913835	-3.70645	0.000210188	0.00213662	COG2246	I	Putative flippase GtrA (transmembrane translocase of bactoprenol-linked glucose)
112764	-2.68742	1.98876	0.00128609	0.00537463	14.41	-4.49922	0.886	-5.07813	3.81167e-07	7.65335e-06	COG0441	J	Threonyl-tRNA synthetase
332577	-2.68154	5.33537	0.00227191	0.00735202	207.277	-3.73016	0.843868	-4.42031	9.85578e-06	0.000165366	COG0202	K	DNA-directed RNA polymerase, alpha subunit/40 kD subunit
275095	-2.6562	5.2144	0.00205417	0.00685542	210.669	-3.87921	0.842426	-4.60482	4.12832e-06	7.50952e-05	COG0583	K	DNA-binding transcriptional regulator, LysR family
354095	-2.65063	2.46132	0.00169526	0.00610566	18.7921	-3.0291	0.869089	-3.48538	0.000491444	0.00418303	COG0239	D; P	Fluoride ion exporter CrcB/FEX, affects chromosome condensation
83163	-2.6341	2.76933	0.00140377	0.00556113	20.3007	-3.48871	0.766179	-4.55339	5.2788e-06	9.37339e-05	COG2217; COG2608	P	Cation transport ATPase; Copper chaperone CopZ
313824	-2.63301	2.97688	0.00156021	0.0058809	38.1178	-3.64719	0.86836	-4.20009	2.66812e-05	0.000385808	COG1253	R	Hemolysin or related protein, contains CBS domains
95951	-2.63277	3.85602	0.00101846	0.0050578	73.8326	-3.43068	0.815277	-4.208	2.57645e-05	0.000375149	COG0048	J	Ribosomal protein S12
334604	-2.6324	6.67761	0.00282402	0.00877872	506.751	-3.65989	0.816116	-4.48453	7.30759e-06	0.000126621	COG0058	G	Glucan phosphorylase
302061	-2.61525	1.70138	0.00225599	0.0073328	19.0782	-3.41247	1.00063	-3.41032	0.000648856	0.00520711	COG0174	E	Glutamine synthetase
123297	-2.60393	5.28226	0.00173871	0.00616277	198.618	-3.61666	0.798996	-4.52651	5.99664e-06	0.000105583	COG0085	K	DNA-directed RNA polymerase, beta subunit/140 kD subunit
281685	-2.60001	4.85542	0.00224166	0.00729328	170.613	-3.88499	0.844917	-4.59808	4.26404e-06	7.73398e-05	COG0159	E	Tryptophan synthase alpha chain
127232	-2.56624	1.81375	0.00290522	0.00898941	19.1953	-3.74604	0.979605	-3.82404	0.000131285	0.00145725	COG2352	C	Phosphoenolpyruvate carboxylase
48836	-2.49824	1.75293	0.00287227	0.00891215	19.2579	-5.0458	0.962581	-5.24195	1.58887e-07	3.22728e-06	COG0366	G	Glycosidase
180966	-2.46668	1.75641	0.000998312	0.00504044	16.7706	-3.40658	0.849805	-4.00866	6.10643e-05	0.000771352	COG0080	J	Ribosomal protein L11
282825	-2.46536	3.2396	0.00199879	0.00674895	43.978	-3.30533	0.834887	-3.95902	7.52585e-05	0.000915897	COG1175	G	ABC-type sugar transport system, permease component
345587	-2.4572	2.81198	0.00163507	0.00602004	45.7741	-3.587	0.887078	-4.04361	5.26348e-05	0.00068111	COG0059	E; H	Ketol-acid reductoisomerase
264420	-2.4285	1.24289	6.75062e-05	0.00387523	8.8175	-2.94944	0.660741	-4.46385	8.05014e-06	0.000137805	COG1122	R; P	Energy-coupling factor transporter ATP-binding protein EcfA2
260407	-2.42762	1.48618	0.00255296	0.008033	18.365	-3.88619	0.947909	-4.09975	4.13592e-05	0.000555752	COG0153	G	Galactokinase
68573	-2.37404	3.28002	0.00236859	0.00757746	43.381	-2.91767	0.806315	-3.61853	0.000296284	0.00281238	COG0166	G	Glucose-6-phosphate isomerase
81256	-2.35163	1.34561	0.00208531	0.00690193	15.3689	-4.88541	0.845992	-5.77477	7.70594e-09	1.59668e-07	COG0505	E; F	Carbamoylphosphate synthase small subunit
276628	-2.34872	1.90318	0.00226694	0.00734951	20.4959	-3.45644	0.879953	-3.92798	8.56619e-05	0.00101717	COG0048	J	Ribosomal protein S12
201987	-2.25824	2.31315	0.00227508	0.00735202	25.594	-3.37037	0.81994	-4.1105	3.94799e-05	0.000534991	COG0103	J	Ribosomal protein S9
108962	-2.23751	1.33246	0.00159299	0.00596169	12.9441	-3.25581	0.841461	-3.86923	0.000109179	0.00124758	COG0052	J	Ribosomal protein S2
88753	-2.21018	1.17897	0.00273	0.00851014	12.4887	-4.25193	0.804073	-5.288	1.23664e-07	2.52e-06	COG0264	J	Translation elongation factor EF-Ts
332575	-2.17645	3.44189	0.00261813	0.00819955	52.8003	-3.24777	0.753396	-4.31084	1.62637e-05	0.00025526	COG0099	J	Ribosomal protein S13
210057	-2.05271	1.59305	0.00195626	0.00664889	14.8557	-3.628	0.752081	-4.82394	1.40747e-06	2.72354e-05	COG0126	G	3-phosphoglycerate kinase
264421	-1.97555	1.06926	0.00153413	0.00584067	7.84144	-2.58421	0.662966	-3.89796	9.70073e-05	0.0011303	COG1122	R; P	Energy-coupling factor transporter ATP-binding protein EcfA2
343102	2.36732	3.66687	0.000156322	0.00421439	35.9467	2.4287	0.660011	3.67978	0.000233431	0.00232677	Unknown	Unknown
199391	2.78027	4.94879	0.00136867	0.00549024	36.1828	2.83685	0.876666	3.23595	0.00121237	0.00864654	COG0542	O	ATP-dependent Clp protease ATP-binding subunit ClpA
200908	3.09455	5.22084	2.35157e-05	0.00250705	62.4615	2.57507	0.755486	3.4085	0.000653209	0.00523367	COG0356	C	FoF1-type ATP synthase, membrane subunit a
279760	3.32441	5.48378	0.000403404	0.00450977	52.457	3.51056	0.988062	3.55297	0.000380905	0.00342178	COG0557	K	Exoribonuclease R
53179	3.35314	4.3551	0.000204088	0.00441027	39.3805	3.71807	1.0053	3.69848	0.000216894	0.00219093	COG0541	U	Signal recognition particle GTPase
24405	3.37641	4.02838	0.000257717	0.00450137	54.789	4.30312	1.14415	3.76097	0.000169259	0.00179304	COG1249	C	Pyruvate/2-oxoglutarate dehydrogenase complex, dihydrolipoamide dehydrogenase (E3) component or related enzyme
236678	3.42977	5.93468	7.83353e-06	0.00155225	72.408	2.45902	0.767044	3.20584	0.0013467	0.0094005	COG0466	O	ATP-dependent Lon protease, bacterial type
330835	3.45028	4.88638	0.000407445	0.00450977	11.9708	-3.14423	0.939967	-3.34505	0.000822692	0.00628953	COG1452	M	LPS assembly outer membrane protein LptD (organic solvent tolerance protein OstA)
92106	3.52134	3.24967	0.000172663	0.0043809	34.027	4.7187	1.20384	3.91969	8.86617e-05	0.00104733	COG2271	G	Sugar phosphate permease
312820	3.53348	3.77234	2.9163e-05	0.00261463	26.713	3.33195	0.992286	3.35785	0.000785505	0.00606812	COG0845	M; V	Multidrug efflux pump subunit AcrA (membrane-fusion protein)
191801	3.54321	5.46611	2.90285e-06	0.000969668	52.9302	2.4809	0.759106	3.26819	0.00108238	0.00787169	COG1894	C	NADH:ubiquinone oxidoreductase, NADH-binding 51 kD subunit (chain F)
312819	3.5574	2.92745	1.44364e-05	0.00201221	13.2919	3.29965	0.949694	3.47444	0.000511927	0.00431684	COG0841	V	Multidrug efflux pump subunit AcrB
259808	3.56182	6.31081	1.76876e-06	0.000680926	95.5456	2.53175	0.737344	3.43361	0.0005956	0.00486801	COG0568	K	DNA-directed RNA polymerase, sigma subunit (sigma70/sigma32)
316414	3.60369	3.9416	3.69486e-05	0.00282324	16.6858	3.19611	0.904267	3.53448	0.000408579	0.00362109	COG0305	L	Replicative DNA helicase
88401	3.74865	7.07293	3.01868e-06	0.000969668	157.012	2.63534	0.810661	3.25086	0.00115058	0.0082741	COG2609	C	Pyruvate dehydrogenase complex, dehydrogenase (E1) component
344182	3.81848	3.75785	3.53636e-05	0.00282324	37.2132	4.40767	1.1169	3.94633	7.9359e-05	0.000956363	COG0790	T	TPR repeat
337393	3.84753	4.56313	0.000139544	0.0041694	78.3834	4.76915	1.25156	3.81056	0.000138653	0.00152397	COG0403; COG1003	E	Glycine cleavage system protein P (pyridoxal-binding), N-terminal domain; Glycine cleavage system protein P (pyridoxal-binding), C-terminal domain
203941	3.89279	6.86424	3.18777e-06	0.000969668	132.972	2.76068	0.834336	3.30883	0.000936872	0.00700095	COG0187; COG0187	L	DNA gyrase/topoisomerase IV, subunit B; DNA gyrase/topoisomerase IV, subunit B
309645	3.91815	5.08554	0.000293238	0.00450977	32.9757	4.01574	1.17353	3.42192	0.000621797	0.00503399	COG2271	G	Sugar phosphate permease
301546	4.0245	4.78906	3.53892e-06	0.000969668	43.686	3.80789	0.920019	4.13893	3.48933e-05	0.000483996	COG0550; COG0551	L	DNA topoisomerase IA; ssDNA-binding Zn-finger and Zn-ribbon domains of topoisomerase 1
186451	4.17006	4.17689	1.10019e-06	0.000566936	59.9693	5.03561	0.97693	5.15452	2.54276e-07	5.13018e-06	COG1008	C	NADH:ubiquinone oxidoreductase subunit 4 (chain M)
263610	5.41302	5.59493	9.29043e-07	0.000518638	41.9942	4.85979	1.15399	4.21128	2.53933e-05	0.000371092	COG1674	D	DNA segregation ATPase FtsK/SpoIIIE and related proteins
